# Supplementary material for: Rhizosphere 16S-ITS Metabarcoding Profiles in Banana Crops Are Affected by Nematodes, Cultivation, and Local Climatic Variations
Source: Front Microbiol. 2022 Jun 9;13:855110. doi: 10.3389/fmicb.2022.855110 (PMC9218937; doi:10.3389/fmicb.2022.855110)
Supplement: Supplementary file 7 [file Table_7.XLSX]

## Sheet: Foglio1
Supplementary Table 7. Fungi alpha diversity indexes for samples (a) and sample groups by latitude and crops (b) and means comparison significance levels (c).
a)													Samples
Diversity index *	N1	N2	N3	N4	N5	N6	N7	N8	N9	M1	M2	NC1	NC2	NC3	NC4	NC5	NC6	NC7	NC8	NC9	S1	S2	S3	S4	S5	S6	S7	S8	S9	SC1	SC2	SC3	SC5	SC6	SC7	SC8	SC9
Taxa_S	107	82	96	38	80	69	75	66	81	81	45	96	116	122	153	134	98	112	72	83	81	72	84	85	71	101	111	79	104	110	92	87	78	74	39	31	28
Individuals	14253	23031	15036	35989	10925	22691	11920	12130	8496	19719	2558	15818	22577	13358	33474	18254	7120	17751	13982	12118	12160	8616	22307	15553	13218	13887	38945	15188	19097	26118	15932	29633	42972	35270	37631	21156	27977
Dominance_D	0.1585	0.1841	0.1057	0.7212	0.09454	0.3103	0.2993	0.1457	0.07293	0.128	0.09687	0.1002	0.06839	0.05819	0.1169	0.06978	0.1082	0.1051	0.1392	0.1224	0.07172	0.1376	0.1638	0.2225	0.06474	0.09435	0.1014	0.1175	0.08063	0.07018	0.08369	0.1376	0.2508	0.1614	0.3546	0.2524	0.2908
Simpson_1-D	0.8415	0.8159	0.8943	0.2788	0.9055	0.6897	0.7007	0.8543	0.9271	0.872	0.9031	0.8998	0.9316	0.9418	0.8831	0.9302	0.8918	0.8949	0.8608	0.8776	0.9283	0.8624	0.8362	0.7775	0.9353	0.9057	0.8986	0.8825	0.9194	0.9298	0.9163	0.8624	0.7492	0.8386	0.6454	0.7476	0.7092
Shannon_H	2.602	2.233	2.982	0.7672	2.914	1.853	2.189	2.607	3.163	2.786	2.811	2.777	3.089	3.246	3.027	3.17	2.862	2.952	2.432	2.816	3.179	2.866	2.609	2.107	3.138	3.146	2.934	2.761	2.928	3.083	2.909	2.399	2.16	2.289	1.523	1.632	1.565
Evenness_e^H/S	0.126	0.1138	0.2056	0.05668	0.2305	0.09247	0.119	0.2054	0.2919	0.2003	0.3694	0.1674	0.1894	0.2106	0.1348	0.1776	0.1786	0.1709	0.158	0.2014	0.2966	0.2441	0.1617	0.09677	0.3248	0.2302	0.1694	0.2002	0.1797	0.1983	0.1992	0.1266	0.1112	0.1333	0.1176	0.1649	0.1709
Brillouin	2.585	2.225	2.967	0.7647	2.897	1.846	2.174	2.593	3.14	2.776	2.771	2.764	3.078	3.227	3.016	3.153	2.834	2.938	2.42	2.8	3.163	2.847	2.599	2.096	3.124	3.128	2.927	2.748	2.916	3.073	2.895	2.393	2.155	2.284	1.521	1.629	1.563
Menhinick	0.8963	0.5403	0.7829	0.2003	0.7654	0.4581	0.6869	0.5993	0.8788	0.5768	0.8897	0.7633	0.772	1.056	0.8363	0.9918	1.161	0.8406	0.6089	0.754	0.7345	0.7757	0.5624	0.6816	0.6176	0.8571	0.5625	0.641	0.7526	0.6806	0.7289	0.5054	0.3763	0.394	0.201	0.2131	0.1674
Margalef	11.08	8.064	9.877	3.527	8.496	6.78	7.884	6.912	8.842	8.09	5.607	9.825	11.47	12.74	14.59	13.55	10.93	11.34	7.438	8.721	8.505	7.835	8.29	8.703	7.377	10.48	10.41	8.101	10.45	10.72	9.405	8.352	7.218	6.972	3.607	3.012	2.637
Equitability_J	0.5568	0.5068	0.6534	0.2109	0.6651	0.4377	0.507	0.6222	0.7198	0.6341	0.7384	0.6083	0.6499	0.6757	0.6017	0.6472	0.6243	0.6256	0.5686	0.6373	0.7234	0.6703	0.5888	0.4743	0.7362	0.6817	0.623	0.6319	0.6305	0.6558	0.6432	0.5373	0.4958	0.5318	0.4157	0.4751	0.4698
Fisher_alpha	15.71	10.68	13.71	4.196	11.69	8.781	10.69	9.184	12.4	10.78	7.757	13.6	15.99	18.54	20.71	19.6	16.08	15.97	9.93	12	11.65	10.77	11.04	11.84	9.859	14.75	13.99	10.91	14.47	14.7	12.93	11.02	9.236	8.936	4.296	3.568	3.071
Berger-Parker	0.329	0.3389	0.2417	0.8467	0.1778	0.4988	0.5314	0.311	0.1954	0.3096	0.1814	0.1834	0.1422	0.1054	0.2826	0.1471	0.2465	0.2696	0.2741	0.2953	0.1933	0.3413	0.3212	0.403	0.1291	0.2314	0.2539	0.2349	0.1641	0.1445	0.1547	0.2153	0.4745	0.306	0.5624	0.3948	0.4712
Chao-1	145.3	90.67	100.7	53	85.14	72.5	86.25	77	90.33	85	48.33	130.5	131.8	141.3	170	139.6	111.3	135	87.17	107	103.8	111	93.33	116.7	80	119.2	126.2	82.5	117.6	162.5	107	96.55	83.6	81.33	50.14	44	31.75
	b)		Sample groups	NORTH (N)		SOUTH (S)		N CON		S CON			c)	t-test P*
		Diversity index*		MEAN	sd	MEAN	sd	MEAN	sd	MEAN	sd			N vs S	N vs NCON	N vs SCON	S vs NCON	S vs SCON	SCON vs NCON	Diversity index
		Taxa_S		74.5455	19.9868	87.5556	14.3711	109.556	25.2988	67.375	30.8079			0.119579	0.00278525	0.545494	0.0375011	0.0977401	0.00732164	Taxa_S
		Individuals		16068	8977.21	17663.4	8897.13	17161.3	7496.8	29586.1	8850.58			0.696053	0.774183	0.00461575	0.898598	0.0144564	0.00681358	Individuals
		Dominance_D		0.210649	0.186905	0.117138	0.0507512	0.0987067	0.027529	0.200184	0.102286			0.16392	0.0932422	0.888085	0.352472	0.0472996	0.0116311	Dominance_D
		Simpson_1-D		0.789355	0.186907	0.882878	0.0507641	0.901289	0.0275231	0.799813	0.102281			0.16388	0.0932676	0.888164	0.35305	0.0472576	0.0116273	Simpson_1-D
		Shannon_H		2.44611	0.678301	2.852	0.337308	2.93011	0.245373	2.195	0.59946			0.120045	0.0577941	0.415157	0.58204	0.0126865	0.00408614	Shannon_H
		Evenness_e^H/S		0.182823	0.0929828	0.211497	0.0707511	0.176522	0.0227765	0.15275	0.035322			0.456522	0.845592	0.399138	0.177205	0.0510848	0.115787	Evenness_e^H/S
		Brillouin		2.43079	0.672234	2.83867	0.335669	2.91444	0.244667	2.18913	0.595626			0.115526	0.0560718	0.428928	0.591727	0.0130838	0.00430558	Brillouin
		Menhinick		0.661345	0.214572	0.687222	0.100839	0.864878	0.172661	0.408338	0.216035			0.743833	0.03376	0.0215571	0.0169254	0.00335976	0.000216151	Menhinick
		Margalef		7.74173	2.04115	8.90567	1.21644	11.1782	2.28408	6.49038	3.06765			0.150419	0.00227772	0.299245	0.0180286	0.0452712	0.00261526	Margalef
		Equitability_J		0.568382	0.151062	0.640011	0.078573	0.626511	0.0312603	0.528062	0.0841245			0.215662	0.273538	0.506358	0.638467	0.0124928	0.005099	Equitability_J
		Fisher_alpha		10.5071	3.07525	12.1421	1.7957	15.8244	3.53431	8.46962	4.41769			0.176543	0.00205214	0.250764	0.013201	0.0364414	0.00170246	Fisher_alpha
		Berger-Parker		0.360155	0.199512	0.252467	0.0884301	0.216244	0.0719297	0.340425	0.159028			0.15153	0.055309	0.820182	0.35462	0.17257	0.0513011	Berger-Parker
		Chao-1		84.9291	25.5609	105.592	16.7647	128.186	23.8008	82.1088	41.9251			0.0519552	0.00109344	0.857474	0.0333402	0.141596	0.0126575	Chao-1
														* Significant values (< 0.05) are shown in bold. N = Banana North, S = Banana South,
														NCON = Control North, SCON = Control South.
* Analysed with PAST	(data file :	TEN_ITS_data_final.txt)
