# Supplementary material for: Rhizosphere 16S-ITS Metabarcoding Profiles in Banana Crops Are Affected by Nematodes, Cultivation, and Local Climatic Variations
Source: Front Microbiol. 2022 Jun 9;13:855110. doi: 10.3389/fmicb.2022.855110 (PMC9218937; doi:10.3389/fmicb.2022.855110)
Supplement: Supplementary file 8 [file Table_8.XLSX]

## Sheet: B
Supplementary Table 8.	Pairwise, Bonferroni-adjusted, Spearman correlations between observed fungal or bacterial taxa, as represented by ITS or 16S sequence numbers, and nematodes or other soil variables.*
Soil taxa	Pratylenchus goodeyi	P	Helicotylenchus spp.	P	Free living	P	Predatory nem.	P	Total nem.	P	pH	P	Sand (%)	P	Silt (%)	P	Clay (%)	P
Rhodospirillaceae_ID240866	0.527153	0.000801378	0.440552	0.00635403	0.159925	0.344403	-0.100652	0.553357	0.144912	0.39214	-0.172868	0.306236	-0.489501	0.00210624	0.32271	0.0514066	0.541355	0.000540222
Pseudonocardiaceae_ID573070	0.504696	0.00144505	0.442387	0.00611348	0.314865	0.0576817	-0.141204	0.404496	0.295318	0.0759788	0.154416	0.361491	-0.463575	0.00385586	0.292045	0.0794416	0.480951	0.00258445
Pedomicrobium_sp_ID831809	0.504281	0.00146032	0.466539	0.00360669	0.273027	0.102051	0.0476798	0.779301	0.268688	0.107837	-0.0108364	0.949245	-0.55112	0.000407702	0.453485	0.00481947	0.365745	0.0260046
Afifella_sp_ID142732	0.50297	0.00150953	0.374571	0.0223664	0.27416	0.100581	0.0732757	0.666468	0.263745	0.114725	-0.217734	0.19547	-0.539088	0.000576002	0.489831	0.00208949	0.349199	0.0341421
Pilimelia_sp_ID593492	0.462804	0.00392307	0.273495	0.101442	0.0792845	0.640892	0.0908765	0.592708	0.0678893	0.689715	-0.294784	0.0765353	-0.342021	0.0382676	0.271637	0.103878	0.211877	0.208062
Solibacterales_ID322588	0.453744	0.00479241	0.436586	0.00690162	0.111522	0.511095	0.145612	0.389832	0.115911	0.494502	-0.0360842	0.832086	-0.61797	4.5939e-05	0.473519	0.00307455	0.427739	0.00827129
Zopfiella_sp_OTU162745	-0.442012	0.00616202	-0.377587	0.0212245	-0.0274471	0.871893	0.253837	0.129522	-0.00325964	0.984724	-0.146085	0.388278	0.425681	0.00862129	-0.338963	0.0401438	-0.533313	0.000676833
Rhizobiales_ID4310308	0.433081	0.00741896	0.247871	0.139091	0.164364	0.331	0.0704477	0.678637	0.160095	0.343883	-0.165196	0.328524	-0.572544	0.000213123	0.475054	0.0029672	0.441594	0.00621644
Dothioraceae_OTU195946	0.421433	0.00938395	0.211031	0.209926	-0.141015	0.405131	-0.043428	0.798556	-0.149472	0.377252	0.0776917	0.647634	-0.120383	0.47788	-0.0160692	0.924794	0.224697	0.18121
Ceratobasidium_sp_OTU480110	-0.415677	0.0105084	-0.16332	0.334122	-0.0862254	0.61185	0.0852833	0.61576	-0.0682671	0.688075	-0.0243539	0.886231	0.442861	0.00605262	-0.398409	0.0145933	-0.398646	0.0145291
Solibacterales_ID4343167	0.397799	0.0147589	0.440249	0.0063945	0.367824	0.0251061	-0.0486779	0.774799	0.358391	0.0293977	0.341676	0.0384755	-0.6116	5.77875e-05	0.462209	0.00397566	0.467442	0.00353362
S085_ID571700	0.394337	0.0157307	0.353952	0.0316162	0.319517	0.0538913	0.172325	0.30778	0.31604	0.0567048	-0.184274	0.274918	-0.42379	0.00895399	0.450618	0.00512874	0.148861	0.379229
Ca_Solibacter_sp_ID4397941	0.394007	0.0158262	0.425456	0.00866021	0.229652	0.171522	-0.00425783	0.980047	0.226802	0.177047	-0.18274	0.279003	-0.462853	0.00391876	0.31023	0.0616657	0.327795	0.0476398
Hyphomicrobium_sp_ID2296710	0.391723	0.0164993	0.519599	0.000981598	0.430822	0.0077698	-0.00711075	0.966683	0.424365	0.00885156	-0.0462255	0.785873	-0.547036	0.000459117	0.485673	0.00230982	0.362352	0.0275275
Solibacterales_ID1109633	0.385333	0.0185125	0.56309	0.000285306	0.301043	0.0702056	0.197673	0.240897	0.307102	0.0644757	0.247349	0.139952	-0.63672	2.26877e-05	0.585688	0.000139945	0.347259	0.0352198
Pezizomycetes_OTU1319	-0.374155	0.0225277	-0.0491462	0.772689	0.0743524	0.661857	0.0632738	0.709861	0.0834095	0.623566	0.318942	0.0543488	0.302477	0.0688147	-0.22461	0.181383	-0.300169	0.0710639
Micrococcales_ID248170	0.373059	0.0229578	0.584698	0.000144537	0.414793	0.0106908	-0.118671	0.48421	0.402445	0.0135349	0.505417	0.00141884	-0.423058	0.00908558	0.289683	0.0820172	0.371741	0.0234837
Hyphomonadaceae_ID4290381	0.372414	0.0232136	0.432057	0.0075762	0.354507	0.0313313	-0.0141902	0.933567	0.345941	0.035967	-0.206187	0.220822	-0.612875	5.52162e-05	0.500149	0.00162046	0.38944	0.0171966
Acidimicrobiales_ID2442916	0.370471	0.0239998	0.476397	0.00287589	0.530264	0.000736141	0.138374	0.414071	0.529608	0.000749493	0.0078717	0.96312	-0.569733	0.000232646	0.496468	0.00177588	0.372974	0.0229911
Pezizaceae_OTU1339	-0.369065	0.0245824	-0.0847771	0.617865	-0.0120743	0.943456	-0.164464	0.3307	-0.0127391	0.940348	0.234641	0.162149	0.380774	0.0200713	-0.324413	0.0501197	-0.266701	0.110566
Bradyrhizobiaceae_ID4377104	0.366849	0.025524	0.406372	0.0125683	0.525432	0.00083962	0.0475006	0.78011	0.521751	0.000926924	-0.0482915	0.776541	-0.342424	0.038026	0.302229	0.0690534	0.168248	0.31954
Rhodobacteraceae_ID1109246	-0.363809	0.0268647	-0.377488	0.0212612	-0.269543	0.106677	-0.0627257	0.712267	-0.258258	0.122753	0.0924438	0.586317	0.452824	0.0048893	-0.261386	0.118126	-0.3653	0.0262003
Streptomycetaceae_ID250724	0.361643	0.0278549	0.385939	0.0183132	0.377378	0.0213021	-0.245649	0.142785	0.373779	0.0226745	0.0373643	0.826219	-0.288449	0.0833877	0.226053	0.178522	0.357738	0.0297155
Solibacterales_ID587047	0.360796	0.0282502	0.391914	0.0164422	0.378116	0.0210294	0.0596983	0.725603	0.372074	0.02335	0.264073	0.114258	-0.446546	0.00559728	0.429787	0.00793512	0.165568	0.32742
Planctomyces_sp_ID2951283	0.359284	0.0289673	0.55307	0.000385025	0.370124	0.0241426	0.0256349	0.880288	0.367131	0.0254028	-0.00196757	0.990779	-0.532471	0.00069276	0.483558	0.00242951	0.357118	0.0300204
Microlunatus_sp_ID4466196	0.354915	0.0311234	0.484281	0.002388	0.539902	0.000562917	-0.0930649	0.583792	0.512763	0.00117467	0.427674	0.00828206	-0.378417	0.020919	0.257797	0.123446	0.330556	0.0456897
Rhizobiales_ID1127356	0.346792	0.0354828	0.148908	0.379076	0.0272251	0.872921	-0.0115942	0.945701	0.0164743	0.922904	-0.102768	0.545003	-0.432932	0.00744171	0.351294	0.0330093	0.290813	0.0807775
Rhizobiaceae_ID4294646	0.344514	0.0367914	0.384188	0.0188943	0.26214	0.117031	0.0391022	0.818268	0.254605	0.128326	0.00710346	0.966717	-0.463531	0.00385968	0.274858	0.099682	0.31873	0.0545181
Rhodoplanes_sp_ID545247	0.342534	0.0379599	0.414896	0.0106695	0.432831	0.00745719	0.0520355	0.759709	0.419585	0.00973306	0.0263818	0.876827	-0.597221	9.52954e-05	0.675068	4.58475e-06	0.293916	0.0774477
Clostridium_sp_ID1127530	0.341925	0.0383252	0.131214	0.438869	0.0155121	0.927395	-0.220661	0.189383	-0.00629853	0.970487	0.0748342	0.659797	-0.320562	0.0530676	0.141231	0.404405	0.445436	0.00573124
Streptomyces_sp_ID562973	0.339469	0.0398284	0.329347	0.0465355	0.548803	0.000436205	-0.12594	0.457643	0.528365	0.000775382	0.13063	0.440928	-0.286003	0.0861563	0.239445	0.153478	0.202388	0.229634
Spiromastix_sp_OTU1120	-0.335977	0.0420475	-0.474255	0.00302266	-0.521133	0.000942336	0.0294611	0.86258	-0.510102	0.00125846	-0.307659	0.0639685	0.597123	9.56134e-05	-0.591959	0.00011376	-0.400613	0.014007
Sordaria_sp_OTU465841	-0.33539	0.04243	-0.187494	0.26647	-0.198658	0.238514	-0.0851065	0.616494	-0.190479	0.258793	0.00662359	0.968964	0.364743	0.0264469	-0.296372	0.0748885	-0.353676	0.0317585
Arthrographis_sp_OTU534	-0.332257	0.0445202	-0.0297751	0.861129	-0.0649426	0.702554	0.0822224	0.628532	-0.0562018	0.741105	-0.0727078	0.668905	0.162703	0.335975	-0.161467	0.339709	-0.17754	0.293146
Rhodospirillaceae_ID4253643	0.331884	0.0447749	0.193052	0.252294	0.0068175	0.968056	-0.0524111	0.758026	-0.00560518	0.973734	-0.228588	0.173571	-0.398767	0.0144967	0.340563	0.0391531	0.355715	0.0307191
Ca_Solibacter_sp_ID1136721	0.330948	0.0454183	0.27602	0.0982008	0.0211931	0.900918	0.065275	0.701101	0.0261671	0.877821	-0.183125	0.277975	-0.279798	0.0934995	0.153308	0.364989	0.179769	0.287029
Frankiaceae_ID254635	0.328135	0.0473964	0.433259	0.00739187	0.302363	0.068924	-0.17711	0.294335	0.29272	0.0787185	0.304052	0.0673121	-0.262078	0.11712	0.0715214	0.674007	0.348854	0.0343317
Chaetomium_sp_OTU131	-0.327099	0.048142	-0.392447	0.0162833	-0.141181	0.404574	0.0674506	0.691621	-0.13046	0.441527	-0.0787638	0.643093	0.553593	0.000379137	-0.445034	0.00578047	-0.521207	0.00094047
Rhizobiales_ID323929	0.324105	0.0503508	0.111563	0.51094	0.0869618	0.608802	0.0120681	0.943485	0.0747352	0.66022	-0.16623	0.325461	-0.398908	0.0144586	0.391666	0.0165165	0.312478	0.0597072
Nocardioidaceae_ID156174	-0.323483	0.050819	-0.261196	0.118404	-0.624821	3.56888e-05	-0.211022	0.209945	-0.624725	3.58177e-05	-0.158379	0.349148	0.597209	9.53345e-05	-0.627164	3.26913e-05	-0.327371	0.0479451
Rhizobiales_ID4473154	0.322398	0.0516455	0.064492	0.704524	0.00520025	0.975631	-0.0172558	0.919259	-0.00806117	0.962233	-0.218273	0.194339	-0.341578	0.0385348	0.292015	0.079474	0.2303	0.170283
Caldilineaceae_ID2470350	0.321796	0.0521087	0.28517	0.0871154	0.587753	0.00013078	-0.0171982	0.919527	0.563411	0.000282533	-0.0301152	0.859558	-0.506443	0.00138225	0.550615	0.000413769	0.313484	0.058847
X0319_7L14_ID4479944	0.318529	0.0546788	0.400056	0.0141532	0.42147	0.00937689	-0.00465179	0.978201	0.407839	0.0122224	-0.0424342	0.803074	-0.492969	0.00193563	0.467335	0.00354221	0.414645	0.0107218
Solibacterales_ID1721731	0.314026	0.0583878	0.326578	0.0485207	0.0880421	0.604342	0.152178	0.368576	0.0877735	0.60545	-0.0395423	0.816257	-0.428043	0.00822056	0.299082	0.0721433	0.317573	0.0554505
Hyphomicrobiaceae_ID4424553	0.312946	0.059306	0.246344	0.141622	0.311358	0.060677	0.00678259	0.96822	0.299441	0.0717852	0.20514	0.223227	-0.213319	0.20491	0.242759	0.147695	0.0740741	0.663047
Mesorhizobium_sp_ID227344	0.30856	0.0631535	0.203652	0.226676	0.368067	0.0250029	-0.124725	0.462027	0.348549	0.0345	-0.0307186	0.856773	-0.511338	0.00121889	0.531042	0.000720581	0.350684	0.0333362
Mesorhizobium_sp_ID323954	0.304414	0.0669705	0.202511	0.229343	0.339416	0.0398616	-0.0503803	0.767137	0.309227	0.062556	0.114189	0.50098	-0.344804	0.0366224	0.279671	0.0936557	0.309385	0.0624155
Chaetomiaceae_OTU608	-0.304248	0.0671265	-0.130882	0.440037	-0.0632126	0.71013	0.145603	0.389863	-0.0389386	0.819015	-0.00454111	0.978719	0.433673	0.00732929	-0.409045	0.0119443	-0.380252	0.0202562
Pedomicrobium_sp_ID591683	0.303732	0.0676156	0.318332	0.0548373	0.0250016	0.883225	0.0422528	0.8039	0.0197431	0.907667	-0.238412	0.155313	-0.38384	0.0190115	0.270883	0.104879	0.283104	0.0895299
Solibacterales_ID1044221	0.30263	0.0686672	0.28462	0.0877532	0.0746163	0.660728	0.067994	0.68926	0.0783539	0.644828	-0.121282	0.474574	-0.395871	0.0152937	0.302364	0.0689235	0.215483	0.200244
Hyphomicrobium_sp_ID4341675	0.299781	0.0714476	0.358226	0.0294776	-0.0683176	0.687856	-0.27751	0.096326	-0.0918809	0.588609	-0.104641	0.537659	-0.418116	0.0100187	0.288202	0.0836635	0.45901	0.0042689
Rhodospirillaceae_ID709657	0.299108	0.072117	0.1185	0.484842	0.355924	0.0306142	0.0402919	0.812835	0.342273	0.0381161	-0.276202	0.0979702	-0.145075	0.391604	0.116417	0.492607	0.0862125	0.611904
Olpidiales_OTU1346	0.296433	0.0748262	0.302062	0.0692147	0.575292	0.000195467	-0.0874767	0.606675	0.560738	0.000306372	0.355104	0.0310279	-0.434173	0.00725441	0.345537	0.0361991	0.338818	0.040235
Rhizobiales_ID351849	0.294957	0.0763554	0.222002	0.18664	0.197878	0.2404	-0.0982659	0.562848	0.188622	0.263553	0.101924	0.548327	-0.183208	0.277753	0.139171	0.411363	0.101835	0.548678
Mucor_sp_OTU769202	-0.291368	0.0801737	0.106619	0.529955	0.292786	0.0786472	0.0269056	0.8744	0.296038	0.0752335	0.0497705	0.769879	0.0724344	0.670079	-0.111615	0.510741	-0.0916954	0.589365
Absidia_repens_OTU1255	-0.291301	0.0802459	-0.252272	0.131984	0.135749	0.42307	0.229411	0.171985	0.14782	0.382607	-0.0310788	0.855112	0.130023	0.443071	-0.00395007	0.981489	-0.371306	0.0236594
PAUC26f_ID4367294	0.290971	0.0806045	0.290127	0.081528	0.0637103	0.707947	0.0714934	0.674127	0.068055	0.688995	-0.18505	0.272866	-0.506428	0.00138277	0.480801	0.00259364	0.313139	0.0591411
Rhodospirillaceae_ID820897	0.290931	0.080648	0.212858	0.205915	-0.00654433	0.969336	0.0451138	0.790907	-0.0082485	0.961356	-0.127346	0.452595	-0.44741	0.00549493	0.383407	0.0191583	0.317088	0.055845
Capnodiaceae_	0.287288	0.0846927	0.58407	0.000147521	0.306214	0.065292	-0.172679	0.306772	0.295179	0.0761237	0.352818	0.0322047	-0.316206	0.056568	0.113742	0.502667	0.40608	0.0126381
C111_ID859313	0.285774	0.0864191	0.41482	0.0106852	0.355462	0.0308465	0.203067	0.228041	0.364728	0.0264533	-0.163145	0.334646	-0.326279	0.048739	0.250993	0.134021	0.112158	0.508672
Rhodobacteraceae_ID4371558	-0.285349	0.0869088	-0.317974	0.0551255	-0.479013	0.00270517	-0.0183969	0.913939	-0.458634	0.00430455	0.205909	0.221458	0.461705	0.0040207	-0.486067	0.00228807	-0.431756	0.00762301
Sarocladium_sp_OTU218273	0.285343	0.0869153	0.417067	0.0102269	0.050255	0.767701	0.00460803	0.978406	0.0415136	0.807265	0.213281	0.204992	-0.530993	0.00072155	0.446563	0.00559529	0.305444	0.0660053
Iamia_sp_ID2419585	0.283579	0.0889699	0.537557	0.000601329	0.335735	0.0422049	0.108845	0.521353	0.343184	0.0375731	-0.0208521	0.902505	-0.488285	0.00216913	0.364197	0.0266903	0.31283	0.0594051
PAUC26f_ID614253	0.281217	0.0917803	0.174625	0.301271	-0.13348	0.430934	0.0147502	0.930952	-0.133587	0.430562	-0.275655	0.0986648	-0.389252	0.017255	0.22274	0.185142	0.374169	0.0225222
Dol23_ID2618782	0.279739	0.0935724	0.0537488	0.752042	0.352745	0.0322427	-0.0119978	0.943814	0.343992	0.0370965	-0.0469571	0.782565	-0.275515	0.0988431	0.428776	0.00809954	0.0712845	0.675027
Rhodoplanes_sp_ID52053	0.27564	0.098683	0.198886	0.237966	0.184973	0.27307	0.0897709	0.597234	0.176253	0.296714	0.0150066	0.929755	-0.480481	0.00261329	0.418337	0.00997521	0.286669	0.0853953
S085_ID791214	0.275426	0.0989556	0.0662661	0.696777	0.0846264	0.618492	0.235357	0.160834	0.076969	0.650702	-0.252166	0.132152	-0.303814	0.067537	0.267176	0.109909	0.116339	0.492896
Cladosporium_spp._OTU1425	0.274557	0.100069	0.26802	0.108748	-0.126146	0.456902	-0.271091	0.104602	-0.145803	0.389206	0.359234	0.0289909	-0.14273	0.399384	-0.0554798	0.744319	0.384447	0.0188074
Aspergillus_insuetus_OTU287097	-0.27318	0.101851	-0.0278683	0.869944	-0.194616	0.248397	-0.187303	0.266966	-0.194283	0.249225	0.07619	0.654015	0.321517	0.0523242	-0.409822	0.011768	-0.047486	0.780176
Xenococcaceae_ID224486	0.272878	0.102246	0.154785	0.36033	0.157323	0.352413	0.0972765	0.566806	0.148365	0.380834	0.0668199	0.694365	-0.140034	0.40844	0.278273	0.0953766	0.112306	0.508109
Conocybe_sp_OTU177291	-0.272223	0.103105	-0.263608	0.11492	-0.171091	0.311311	0.0189438	0.91139	-0.1632	0.334481	-0.107971	0.524721	0.243507	0.146413	-0.196174	0.244557	-0.182487	0.27968
Rozellomycota_OTU451	0.269725	0.106431	0.3912	0.0166569	0.236896	0.158035	0.25501	0.1277	0.247037	0.140469	-0.0459362	0.787182	-0.528339	0.000775922	0.493021	0.00193317	0.281589	0.0913324
Polyporales_OTU62137	-0.268588	0.107973	0.19381	0.250401	0.226575	0.177494	-0.0748957	0.659534	0.219826	0.191106	0.210692	0.210676	-0.182797	0.278851	0.117934	0.486947	0.220779	0.189142
Nocardioidaceae_ID884613	0.265689	0.111977	0.589311	0.000124225	0.476584	0.00286337	-0.120456	0.47761	0.46318	0.00389016	0.447861	0.00544202	-0.557831	0.000334315	0.507468	0.00134653	0.38204	0.0196279
Gemm_1_ID4350559	0.265224	0.11263	0.312643	0.0595659	0.0790321	0.641958	0.120033	0.47917	0.0884412	0.602698	-0.0193897	0.909313	-0.350327	0.0335286	0.192426	0.253866	0.234376	0.162637
Streptomyces_sp_ID1113185	0.26473	0.113326	0.16831	0.319359	0.00606509	0.97158	-0.042624	0.802211	0.00215963	0.989879	0.244113	0.14538	0.0530246	0.75528	-0.130228	0.442348	-0.00586503	0.972517
Acidimicrobiales_ID575533	-0.264046	0.114297	-0.0557069	0.743308	-0.407916	0.0122046	-0.189101	0.262319	-0.411797	0.0113295	0.187403	0.266707	0.114827	0.498573	-0.148264	0.381164	0.0485487	0.775382
Gemmata_sp_ID1918591	0.26223	0.116901	0.310997	0.0609919	0.457414	0.00442203	0.0248012	0.884155	0.455759	0.00458586	0.0985135	0.56186	-0.184035	0.275553	0.15681	0.354004	0.12911	0.446309
Solibacterales_ID237058	0.261627	0.117776	0.218076	0.194752	0.226424	0.177791	0.176276	0.296651	0.226435	0.177769	-0.305555	0.0659021	-0.431182	0.0077129	0.471448	0.0032248	0.150518	0.373883
Ca_Entotheonella_sp_ID4471194	-0.261151	0.11847	-0.0345613	0.839078	-0.140274	0.407628	-0.0402558	0.813	-0.153266	0.365122	0.11618	0.493491	-0.00355724	0.983329	0.0139918	0.934494	-0.000237149	0.998889
Rhodospirillaceae_ID1127857	0.26048	0.119453	0.0894989	0.59835	0.0626597	0.712557	-0.000238899	0.99888	0.0580907	0.732718	-0.284181	0.0882646	-0.255065	0.127616	0.18111	0.283387	0.179672	0.287293
Hyphomicrobiaceae_ID1137769	0.258838	0.121886	-0.0402005	0.813252	0.028171	0.868544	0.0397663	0.815234	0.0318549	0.851533	-0.277436	0.0964182	0.0545982	0.748249	0.0929483	0.584266	-0.0768197	0.651336
Aspergillus_calidoustus_OTU1770	-0.258799	0.121944	-0.0854227	0.615181	-0.0159929	0.92515	-0.143503	0.396811	-0.00974364	0.954358	0.084066	0.620826	0.308197	0.0634806	-0.366949	0.0254809	-0.120363	0.477955
Olpidiaster_brassicae_OTU1249	-0.258497	0.122396	-0.0107533	0.949634	0.297784	0.0734486	0.121489	0.473814	0.317014	0.0559056	-0.0693778	0.683262	0.113664	0.502961	-0.064826	0.703063	-0.273044	0.102029
Rhodoplanes_sp_ID4339417	0.258271	0.122734	0.127649	0.451513	0.212907	0.205808	0.169103	0.317049	0.218049	0.19481	-0.138026	0.415259	-0.330424	0.0457813	0.255123	0.127526	0.156185	0.355948
S0208_ID574527	0.257677	0.123628	0.19388	0.250228	-0.0347356	0.838277	0.104844	0.536865	-0.0353882	0.83528	-0.0537539	0.752019	-0.42103	0.00945902	0.318361	0.0548138	0.251745	0.13282
Rhodospirillaceae_ID210865	0.255693	0.126647	0.357953	0.0296104	0.165261	0.328329	0.0101422	0.952493	0.157204	0.352781	0.0275515	0.87141	-0.441392	0.00624295	0.323202	0.051032	0.280983	0.0920616
Caulobacterales_ID210633	0.253733	0.129685	0.262986	0.115811	0.178365	0.290871	0.0611233	0.719315	0.175742	0.29814	-0.141416	0.403783	-0.403663	0.0132288	0.428624	0.00812455	0.226436	0.177767
Rhodoplanes_sp_ID4369693	0.253427	0.130164	0.357462	0.0298508	0.357514	0.0298254	0.0464143	0.785019	0.343955	0.0371182	-0.110139	0.516381	-0.470763	0.0032759	0.504092	0.00146733	0.256435	0.125512
Hyphomicrobiaceae_ID4477340	0.253114	0.130656	0.374512	0.022389	0.419827	0.00968674	-0.0457606	0.787977	0.406517	0.0125338	0.0335699	0.843636	-0.640464	1.95956e-05	0.631974	2.72423e-05	0.424505	0.00882687
Promicromonospora_ID4465539	0.252275	0.131979	0.191192	0.25698	0.160391	0.342979	0.200253	0.234688	0.174033	0.302936	0.0959218	0.572245	-0.193526	0.251109	0.184746	0.273669	0.101514	0.549947
Microascaceae_OTU75	-0.251139	0.133787	-0.162012	0.33806	-0.188865	0.262925	0.180813	0.28419	-0.16119	0.340549	0.0622191	0.714493	0.273588	0.101321	-0.310385	0.0615292	-0.299513	0.0717131
Amaricoccus_sp_ID339119	0.250685	0.134514	0.512283	0.00118939	0.0721945	0.67111	-0.069179	0.684122	0.0571259	0.736998	0.177629	0.2929	-0.454023	0.00476336	0.33458	0.0429625	0.404631	0.0129894
PK29_ID4253641	0.248772	0.137613	0.300402	0.0708345	0.123576	0.466195	0.146768	0.386039	0.133846	0.429661	-0.155444	0.358266	-0.336889	0.0414586	0.249875	0.135821	0.121992	0.471974
WD2101_ID4405643	0.247022	0.140493	0.458325	0.00433401	0.564452	0.000273718	-0.207356	0.218156	0.54847	0.000440436	0.477228	0.00282067	-0.441405	0.00624116	0.362038	0.0276719	0.371929	0.0234079
Thanatephorus_cucumeris_OTU626	0.247019	0.140498	0.462339	0.0039641	0.398512	0.0145654	-0.00940817	0.955928	0.397118	0.0149461	0.103533	0.541998	-0.211754	0.208331	0.275972	0.0982611	0.201545	0.231619
Trechisporales__OTU561	-0.245275	0.143413	-0.250569	0.134701	-0.414929	0.0106626	-0.0905969	0.593851	-0.395062	0.015523	-0.164619	0.33024	0.373244	0.0228845	-0.307465	0.0641451	-0.280857	0.0922138
Candida_blankii_OTU779	-0.245169	0.143592	-0.144665	0.392959	-0.396218	0.0151963	-0.245169	0.143592	-0.409146	0.0119212	-0.0459137	0.787284	0.152004	0.369131	-0.113772	0.502554	0.0796034	0.639546
Mytilinidiaceae_uncl._OTU71993	-0.245133	0.143651	-0.346023	0.0359205	-0.0137118	0.935802	0.326354	0.0486842	-0.00222129	0.98959	-0.158959	0.347362	0.363427	0.0270372	-0.30581	0.0656653	-0.369336	0.0244692
Hyphomicrobiaceae_ID4380522	0.243729	0.146033	0.385459	0.018471	0.285842	0.0863409	-0.0304464	0.858029	0.276985	0.0969839	-0.0293943	0.862888	-0.482252	0.00250608	0.434762	0.00716681	0.339784	0.0396329
Gemmataceae_ID580792	0.243018	0.147249	0.253459	0.130114	0.00274791	0.987122	0.119373	0.481607	-0.00328222	0.984618	-0.153142	0.365513	-0.268027	0.108739	0.155982	0.356583	0.163245	0.334346
Acetobacteraceae_ID348570	-0.241458	0.149945	-0.225308	0.179994	-0.116148	0.493612	-0.137108	0.4184	-0.122025	0.471854	0.196923	0.242724	0.336831	0.0414961	-0.212838	0.205958	-0.217231	0.19653
Trichocomaceae_OTU205	0.240979	0.15078	0.119783	0.480093	0.114767	0.4988	0.154397	0.36155	0.113375	0.504056	0.144655	0.392991	-0.26755	0.109393	0.134805	0.426331	0.156869	0.353821
S085_ID4444622	0.240675	0.151312	0.307292	0.0643028	0.2647	0.113369	0.0863719	0.611244	0.249807	0.13593	-0.048252	0.77672	-0.589289	0.000124315	0.542791	0.000518596	0.368661	0.0247517
PAUC26f_ID3632764	0.238167	0.15575	0.215625	0.199942	-0.0696779	0.681963	0.0376816	0.824766	-0.0710043	0.676235	-0.289646	0.0820581	-0.445132	0.00576837	0.416289	0.0103837	0.307823	0.063819
Coprinellus_sp_OTU765219	-0.237165	0.15755	-0.259496	0.120906	0.0408995	0.810064	0.0521282	0.759293	0.0462268	0.785867	0.306499	0.0650287	0.297709	0.0735238	-0.194902	0.247689	-0.463258	0.0038834
Caldilineaceae_ID949348	-0.2366	0.158571	-0.14747	0.383746	-0.383926	0.0189824	-0.0383697	0.821617	-0.383715	0.0190535	-0.0927885	0.584915	0.161992	0.33812	-0.195434	0.246375	-0.0820635	0.629198
Pseudonocardiaceae_ID4310319	0.236564	0.158636	0.162233	0.337394	0.192409	0.253909	-0.094872	0.576476	0.167242	0.322483	-0.00459468	0.978468	-0.123388	0.46688	0.172347	0.307718	0.239852	0.152759
Acidimicrobiales_ID63126	-0.23649	0.158771	-0.363574	0.0269705	-0.260991	0.118703	-0.177109	0.294338	-0.271596	0.103933	-0.0185323	0.913308	0.503323	0.00149614	-0.393697	0.0159161	-0.344694	0.0366863
SAR202_ID65684	0.235209	0.161106	0.409691	0.0117975	0.381392	0.0198538	-0.216684	0.197688	0.342288	0.0381074	0.212591	0.206497	-0.434418	0.00721783	0.267362	0.109652	0.480407	0.00261784
Nocardioidaceae_ID211507	-0.235177	0.161164	-0.0742426	0.662326	-0.200191	0.234836	-0.198317	0.239338	-0.20599	0.221273	0.117343	0.489145	0.308103	0.0635663	-0.34343	0.0374276	-0.134076	0.42886
Stachybotrys_sp_OTU297886	-0.234297	0.162782	0.0447691	0.79247	-0.0644897	0.704534	0.202708	0.228881	-0.0246681	0.884773	0.189886	0.260307	0.198668	0.238491	-0.172028	0.308629	-0.300332	0.0709034
Erythrobacteraceae_ID4278428	-0.234069	0.163204	-0.17577	0.298061	-0.0209315	0.902135	-0.14957	0.376934	-0.0244847	0.885624	-0.0780206	0.646239	0.206942	0.219097	-0.11506	0.497695	-0.057768	0.734149
Solibacterales_ID570595	0.232514	0.166099	0.349849	0.0337873	0.157232	0.352695	0.133641	0.430372	0.166539	0.324551	-0.264031	0.114318	-0.295233	0.0760677	0.235681	0.160242	0.142684	0.399539
Streptophyta_ID4432362	0.231534	0.167942	0.306239	0.0652689	0.438957	0.00656954	-0.190312	0.259219	0.42328	0.00904551	0.293331	0.0780671	-0.177792	0.29245	0.217004	0.197011	0.180626	0.284697
Aspergillus_sp._OTU886	-0.230742	0.169442	0.0815327	0.631425	-0.16526	0.328334	-0.050497	0.766613	-0.15909	0.346961	0.210804	0.210428	0.159602	0.345392	-0.187585	0.266234	-0.114187	0.500984
Hyphomicrobiaceae_ID994959	0.23063	0.169654	0.0525292	0.757497	-0.0807881	0.634554	0.0928739	0.584568	-0.0845551	0.618788	-0.189641	0.260933	-0.261343	0.11819	0.15419	0.362203	0.169789	0.315063
Virgisporangium_ochraceum_ID256678	0.229591	0.17164	0.136108	0.421833	0.283836	0.0886685	0.0122165	0.942791	0.287295	0.0846858	0.101579	0.549688	0.0263361	0.877039	-0.0125749	0.941116	-0.027641	0.870996
Rhizobiales_ID4366199	0.22933	0.172141	0.073606	0.665052	0.0332617	0.845054	-0.0165275	0.922656	0.0128259	0.939943	-0.308267	0.0634178	-0.347203	0.0352512	0.332205	0.0445555	0.271025	0.10469
Acidimicrobiales_ID4308910	-0.227269	0.176135	-0.0934365	0.582285	-0.328411	0.0471989	-0.126252	0.456521	-0.331113	0.0453043	0.109025	0.520657	0.291751	0.0797592	-0.26635	0.111054	-0.110386	0.515436
Kribbella_sp_ID247758	0.226603	0.177438	0.439056	0.00655605	0.383538	0.0191136	-0.01547	0.927591	0.37529	0.0220895	0.0177197	0.917095	-0.307693	0.0639374	0.17428	0.30224	0.330146	0.0459749
Pilimelia_sp_ID113935	0.226128	0.178373	0.204123	0.225579	-0.0488653	0.773955	0.0764903	0.652737	-0.0525986	0.757186	-0.356002	0.030575	-0.216604	0.197858	0.106745	0.529469	0.12795	0.450438
Gemmataceae_ID512552	0.224298	0.182007	0.410582	0.0115974	0.291779	0.0797288	0.0983125	0.562662	0.290829	0.0807593	-0.0184745	0.913577	-0.328824	0.0469053	0.291326	0.0802195	0.133381	0.43128
Wallemia_sp_OTU1317	-0.222342	0.185949	0.204174	0.225462	-0.0509476	0.764589	-0.222543	0.18554	-0.0426919	0.801902	0.211305	0.209321	0.238568	0.155035	-0.261303	0.118248	-0.161874	0.338476
Pedomicrobium_sp_ID4479701	0.221526	0.18761	0.110364	0.515518	-0.0894561	0.598526	0.0133468	0.937508	-0.100804	0.552754	-0.336398	0.0417746	-0.2633	0.115361	0.227638	0.175414	0.208976	0.214502
Pseudogymnoascus_sp_OTU915	-0.220661	0.189383	-0.311478	0.060572	-0.222774	0.185073	-0.0490358	0.773187	-0.233745	0.163803	-0.252553	0.131539	0.198681	0.23846	-0.157588	0.35159	-0.0644316	0.704788
AKIW874_ID534888	0.219698	0.191371	-0.0532969	0.754062	-0.196749	0.243149	0.016639	0.922135	-0.206246	0.220685	-0.45917	0.00425375	-0.122255	0.47101	0.154303	0.361848	0.0878339	0.605201
Rhodospirillaceae_ID4390905	0.217577	0.1958	0.162367	0.336989	-0.137757	0.416179	0.00991874	0.953538	-0.142526	0.400067	-0.207235	0.218432	-0.247827	0.139162	0.175569	0.298622	0.25774	0.123532
C111_ID4308655	0.216818	0.197405	0.343875	0.0371649	0.0460558	0.786641	-0.0489181	0.773717	0.027796	0.870279	-0.12131	0.474472	-0.184787	0.27356	0.0762426	0.653791	0.196663	0.243358
Rhodospirillaceae_ID357011	0.216462	0.198159	0.0441784	0.795149	0.0640606	0.706413	0.159328	0.346231	0.057864	0.733723	-0.34431	0.0369101	-0.140159	0.408016	0.0768501	0.651207	0.106307	0.531166
Hyphomicrobiaceae_ID4424338	0.215406	0.20041	0.26518	0.112692	0.113637	0.503064	-0.0434121	0.798629	0.101219	0.551114	-0.141386	0.403883	-0.415535	0.0105375	0.365016	0.0263255	0.31853	0.0546788
Hyphomonadaceae_ID1110212	0.213967	0.203505	0.163049	0.334935	-0.00875471	0.958986	-0.0110414	0.948286	-0.0210019	0.901807	-0.431443	0.00767186	-0.153965	0.362912	0.0195869	0.908394	0.132241	0.435262
Hyphomicrobiaceae_ID112779	0.213402	0.204731	0.293692	0.0776844	0.117177	0.489767	-0.0210162	0.901741	0.102873	0.544591	0.0889274	0.600698	-0.467121	0.00355949	0.409207	0.0119074	0.34273	0.037843
S0208_ID1141034	0.212737	0.206178	0.158107	0.349987	0.0695576	0.682484	0.180185	0.285895	0.0681727	0.688485	-0.141292	0.4042	-0.373494	0.0227864	0.293263	0.0781389	0.207788	0.217178
Ellin329_ID236676	0.212326	0.207077	0.0521366	0.759256	-0.0402634	0.812965	0.00324827	0.984777	-0.0470359	0.782209	-0.579411	0.000171457	-0.159793	0.344806	0.153354	0.364844	0.121753	0.472849
Acidimicrobiales_ID835758	-0.211446	0.20901	-0.0482638	0.776666	-0.295028	0.0762813	-0.229618	0.171588	-0.310481	0.0614446	-0.0785612	0.64395	0.012836	0.939895	-0.153553	0.364215	0.229009	0.172758
Myxotrichaceae_uncl._OTU426	-0.21104	0.209907	-0.0832011	0.624437	0.145735	0.389428	0.170035	0.314351	0.153231	0.365232	-0.194531	0.248609	0.0614806	0.717742	-0.103302	0.542906	-0.187778	0.265734
Eurotiomycetes_OTU700822	0.211001	0.209991	0.42153	0.00936575	0.22874	0.173276	0.133204	0.431895	0.241061	0.150637	-0.0408951	0.810084	-0.485961	0.00229391	0.380403	0.0202027	0.291498	0.0800328
PAUC26f_ID780100	0.21037	0.211389	0.090183	0.595545	-0.115445	0.49625	0.0830793	0.624946	-0.113129	0.504988	-0.244162	0.145296	-0.319446	0.0539477	0.294826	0.0764915	0.200735	0.23354
C111_ID968464	0.210239	0.21168	0.394176	0.015777	0.16251	0.336557	0.176815	0.295151	0.166092	0.325869	0.0915868	0.589808	-0.274798	0.0997587	0.248932	0.137352	0.127551	0.451862
Afifella_sp_ID4431866	-0.210108	0.211973	-0.282826	0.089859	-0.130721	0.440604	-0.126999	0.453837	-0.138777	0.412702	0.0830639	0.62501	0.398171	0.0146578	-0.292517	0.0789358	-0.207969	0.216768
Rhodospirillaceae_ID238816	-0.209881	0.212479	-0.428382	0.00816448	-0.606176	6.99876e-05	-0.112654	0.506789	-0.601981	8.09689e-05	-0.494468	0.00186572	0.394754	0.0156108	-0.368344	0.0248858	-0.184363	0.274682
S085_ID4401164	0.208534	0.215494	0.21206	0.20766	-0.165745	0.326896	-0.081806	0.630278	-0.161772	0.338786	-0.223521	0.183565	-0.139739	0.409437	0.120403	0.477806	0.0934757	0.582126
Gloeotrichia_sp_ID178178	0.207634	0.217527	0.250314	0.135112	0.477339	0.0028134	-0.136425	0.420741	0.457906	0.0043743	0.394993	0.0155426	-0.260668	0.119177	0.320155	0.0533874	0.113598	0.503212
Solibacterales_ID136281	-0.206741	0.219557	-0.18043	0.28523	-0.237499	0.156948	-0.217074	0.196863	-0.249195	0.136924	0.0192829	0.90981	0.0975701	0.56563	-0.0420414	0.804862	0.0219928	0.897199
Ellin6529_ID769696	-0.204994	0.223562	-0.136491	0.420518	-0.45249	0.00492495	-0.150592	0.373647	-0.459407	0.0042315	-0.175995	0.297434	0.319113	0.0542128	-0.296209	0.0750572	-0.117368	0.489054
Rhizobiales_ID2132323	0.204798	0.224015	0.217879	0.195166	0.0553437	0.744926	0.0566551	0.73909	0.0538588	0.75155	-0.144911	0.392144	-0.451043	0.00508185	0.348415	0.0345745	0.331558	0.044998
Ellin6529_ID4433512	0.2046	0.224473	0.50749	0.00134575	0.172913	0.306107	0.196236	0.244403	0.16631	0.325227	-0.0084099	0.9606	-0.261402	0.118103	0.230642	0.169633	0.111758	0.510196
Pseudonocardia_halophobica_ID12913	-0.203294	0.22751	-0.261153	0.118467	-0.0544423	0.748945	-0.106401	0.530804	-0.062097	0.71503	0.118817	0.483668	0.438	0.00670197	-0.306469	0.065057	-0.347371	0.0351568
Sordariales_OTU1358	-0.201823	0.230963	-0.048056	0.777603	0.00868844	0.959296	0.0335716	0.843628	0.0145057	0.932094	0.223448	0.183712	0.190024	0.259953	-0.220272	0.190185	-0.151592	0.370443
Solibacterales_ID4138911	-0.201294	0.232214	-0.306646	0.0648941	-0.32479	0.0498385	-0.146343	0.387433	-0.332449	0.0443897	-0.0734954	0.665526	0.498777	0.00167692	-0.425981	0.00856945	-0.254283	0.128827
Mortierella_alpina_OTU408	0.200159	0.234914	0.331926	0.044746	0.317147	0.0557969	0.0702618	0.67944	0.31874	0.0545103	-0.13104	0.439482	-0.453222	0.00484721	0.36167	0.0278421	0.232042	0.166985
Solibacterales_ID4395045	0.200025	0.235233	0.235433	0.160695	0.0826971	0.626544	0.107637	0.526013	0.0859966	0.612799	-0.182143	0.280604	-0.269283	0.107029	0.180545	0.284919	0.158084	0.350058
Chlorophyta_ID225743	0.198974	0.237754	0.18628	0.269636	0.431756	0.00762303	-0.102413	0.546401	0.419399	0.00976892	0.230696	0.16953	-0.225938	0.178748	0.393593	0.0159464	0.167215	0.322564
Nocardioidaceae_ID213587	-0.19789	0.240372	-0.101402	0.550388	-0.561526	0.000299164	-0.28181	0.0910684	-0.572976	0.000210256	-0.0243845	0.886088	0.109693	0.518091	-0.294177	0.0771722	0.103401	0.542515
Ca_Solibacter_sp_ID825569	0.19761	0.241052	0.062536	0.7131	-0.23	0.170857	-0.108074	0.524324	-0.236194	0.159308	-0.310615	0.0613267	-0.0638804	0.707202	-0.0935646	0.581765	0.21527	0.200701
Malassezia_sp_OTU100	0.196239	0.244396	0.00529011	0.97521	-0.310526	0.0614053	7.9065e-05	0.999629	-0.319755	0.0537031	-0.140689	0.406231	-0.25979	0.120471	0.183507	0.276955	0.354519	0.0313254
Aspergillus_flavus_FU_KF932304	-0.194616	0.248397	0.262092	0.1171	0.14608	0.388296	-0.194616	0.248397	0.142074	0.401577	0.235025	0.161442	0.0450831	0.791046	-0.00989629	0.953643	0.0536599	0.752439
Pyrenochaeta_sp_OTU1048029	-0.194577	0.248495	-0.16331	0.33415	-0.251506	0.133201	-0.000292157	0.998631	-0.221718	0.187218	0.168945	0.317508	0.324532	0.0500304	-0.284076	0.0883882	-0.341682	0.0384719
Polyplosphaeria_sp_OTU953838	-0.194577	0.248495	0.088831	0.601094	-0.0238269	0.888677	-0.194577	0.248495	-0.0315166	0.853093	0.136702	0.419791	0.15523	0.358934	-0.112135	0.50876	-0.074317	0.662008
Beijerinckiaceae_ID4371349	0.193926	0.250112	0.259102	0.121492	0.42288	0.00911791	-0.130407	0.441713	0.415075	0.0106324	0.421322	0.00940457	-0.155716	0.357412	0.141246	0.404356	0.13469	0.426729
Ca_Solibacter_sp_ID4375014	0.193462	0.25127	0.0186674	0.912678	0.109401	0.519213	-0.0680535	0.689002	0.0849562	0.61712	-0.485294	0.00233083	-0.198931	0.237857	0.26286	0.115992	0.1528	0.366598
Auriculariales_sp_OTU1583	-0.191129	0.257142	0.0551987	0.745572	0.266143	0.111342	0.0348363	0.837814	0.268162	0.108553	0.0244351	0.885854	-0.0670783	0.69324	0.034169	0.840881	-0.0374757	0.825709
Micromonosporaceae_ID584249	-0.190877	0.257781	0.139732	0.409462	0.25688	0.124834	-0.121497	0.473785	0.254304	0.128795	0.3067	0.0648442	-0.018862	0.911771	0.169008	0.317325	-0.11667	0.491661
Rhodospirillales_ID860553	0.18828	0.264435	0.277407	0.0964551	-0.0884369	0.602716	-0.274815	0.099738	-0.106124	0.53188	-0.091565	0.589896	-0.154686	0.360643	0.0182681	0.914539	0.306762	0.0647876
Solibacterales_ID767888	0.188247	0.26452	0.209199	0.214002	-0.137811	0.415994	-0.315924	0.0568007	-0.160309	0.343229	-0.245894	0.142373	-0.258803	0.121938	0.128749	0.447589	0.331002	0.0453808
Dol23_ID113599	0.188121	0.264845	0.0387463	0.819895	0.131217	0.438858	-0.0814797	0.631648	0.115971	0.494278	0.235334	0.160877	0.138668	0.413072	-0.137362	0.417528	-0.157308	0.352459
Rhodoplanes_sp_ID101542	-0.187098	0.267501	-0.136111	0.421822	-0.235235	0.161057	0.0652187	0.701347	-0.237029	0.157794	-0.168085	0.320016	0.00393614	0.981554	-0.0515277	0.761986	0.100193	0.555178
Fusarium_sp_OTU15	-0.185444	0.271828	0.119096	0.482632	0.24545	0.143118	0.0296207	0.861842	0.259583	0.120777	0.332701	0.0442193	0.112646	0.506819	-0.115966	0.494294	-0.222565	0.185496
Ellin6529_ID849821	0.184992	0.27302	0.177305	0.293795	0.307364	0.0642371	0.0844168	0.619364	0.314485	0.0580006	-0.0138228	0.935284	-0.0475739	0.779779	0.146162	0.388026	0.00925377	0.95665
Rhodoplanes_sp_ID1125837	0.184968	0.273083	0.225236	0.180138	0.344607	0.0367372	0.0831803	0.624523	0.339202	0.0399947	-0.0512548	0.76321	-0.313772	0.0586021	0.340711	0.0390625	0.165668	0.327123
EB1017_ID854368	0.184092	0.2754	0.261959	0.117293	0.133337	0.431431	0.144361	0.393962	0.136188	0.421559	-0.262997	0.115795	-0.321047	0.0526887	0.282093	0.0907301	0.208592	0.215365
WD2101_ID4352292	0.18215	0.280586	0.187921	0.265364	0.438115	0.00668588	0.0815172	0.63149	0.432904	0.00744592	-0.191247	0.256842	-0.341221	0.0387513	0.376532	0.0216181	0.209845	0.212558
Ellin329_ID102030_	0.181373	0.282676	0.442404	0.00611126	0.281427	0.0915268	0.0997554	0.556915	0.282451	0.0903036	0.15403	0.362706	-0.458517	0.0043157	0.402849	0.0134327	0.258754	0.122011
Ca_Entotheonella_sp_ID299505	-0.179616	0.287446	-0.0904794	0.594332	-0.266524	0.110812	-0.109933	0.51717	-0.276396	0.0977254	-0.173053	0.30571	0.212402	0.20691	-0.193006	0.25241	-0.0420254	0.804935
Hyphomicrobium_sp_ID513073	0.177656	0.292823	0.258788	0.12196	0.31297	0.0592855	-0.0480217	0.777758	0.298793	0.0724322	-0.323003	0.0511831	-0.31559	0.0570776	0.34633	0.0357453	0.218504	0.193857
Acidimicrobiales_ID617900	-0.177598	0.292984	-0.0850173	0.616865	-0.245375	0.143245	0.106606	0.530006	-0.239361	0.153626	-0.164325	0.331114	0.1926	0.253429	-0.252846	0.131076	-0.18074	0.284389
Cyanobacteria_ID4475797	0.177491	0.29328	-0.0352887	0.835736	0.11611	0.493754	-0.148948	0.378945	0.0985854	0.561573	0.0664633	0.695918	-0.0987629	0.560865	0.190942	0.257617	0.0913557	0.59075
Stramenopiles_ID4402734	0.177344	0.293686	0.416735	0.0102934	0.578758	0.000175078	-0.170892	0.311881	0.565684	0.000263595	0.491238	0.00201923	-0.3068	0.0647523	0.23026	0.17036	0.290061	0.0816006
Rhodoplanes_sp_ID4342107	0.176542	0.29591	0.184714	0.273754	0.397381	0.0148736	0.0699387	0.680835	0.397276	0.0149025	-0.015735	0.926354	-0.443509	0.0059704	0.54142	0.000539229	0.197484	0.241357
Geodermatophilaceae_ID11439	-0.176522	0.295967	-0.199004	0.23768	-0.280515	0.0926273	-0.131072	0.439369	-0.285579	0.0866436	-0.0185771	0.913099	0.3954	0.0154268	-0.385915	0.0183211	-0.215188	0.200877
Acidobacteria_5_ID2044253	0.175683	0.298304	0.12353	0.466361	0.0764748	0.652803	0.189716	0.260743	0.0864385	0.610968	-0.236022	0.159621	-0.222915	0.184787	0.175001	0.300213	0.0352416	0.835953
Rhodospirillaceae_ID4325926	0.175382	0.299145	0.362477	0.02747	0.329872	0.0461669	-0.102511	0.546017	0.305986	0.0655021	-0.0657785	0.698903	-0.268738	0.107767	0.196171	0.244565	0.356533	0.0303099
AKYG1722_ID349986	-0.175114	0.299897	-0.137103	0.418416	-0.262924	0.1159	-0.14967	0.376612	-0.27175	0.103729	0.0524001	0.758075	0.225516	0.179583	-0.206308	0.220545	-0.0252549	0.88205
OM27_ID2788509	0.175097	0.299944	0.3101	0.0617806	0.12006	0.47907	0.0215284	0.899358	0.123668	0.465861	-0.108068	0.524349	-0.204624	0.224418	0.106812	0.529206	0.115213	0.49712
Dol23_ID113502	0.174018	0.30298	-0.184682	0.27384	-0.225014	0.180579	-0.108514	0.522628	-0.246954	0.140606	-0.171477	0.310205	0.11612	0.493717	-0.205535	0.222317	0.0766584	0.652022
Rhodoplanes_sp_ID3124136	0.17368	0.303935	0.258397	0.122545	0.425055	0.00873013	0.0131919	0.938232	0.423357	0.0090316	-0.0635785	0.708525	-0.17706	0.294472	0.0920714	0.587833	0.17061	0.312692
Acidimicrobiales_ID789373	-0.173472	0.304521	-0.274681	0.0999091	-0.370348	0.0240502	-0.129491	0.444954	-0.37797	0.0210832	0.0809017	0.634076	0.28075	0.0923427	-0.195978	0.245038	-0.0746525	0.660574
Euzebya_sp_ID1722070	0.173304	0.304998	-0.0667558	0.694644	-0.421208	0.00942573	-0.322821	0.0513216	-0.439226	0.00653276	0.152929	0.366188	0.178392	0.290796	-0.258856	0.121859	0.010978	0.948583
Skermanella_sp_ID906820	0.173203	0.305284	0.311246	0.0607744	0.0537962	0.75183	-0.180864	0.284052	0.0470686	0.782061	0.452836	0.00488801	-0.060509	0.722024	-0.0742989	0.662085	0.167024	0.323123
Hyphomonadaceae_ID775178	0.171131	0.311195	0.136547	0.420325	-0.0717068	0.673209	-0.27251	0.102728	-0.09908	0.559602	-0.308748	0.0629847	-0.261876	0.117414	0.174186	0.302505	0.266529	0.110805
Rhodospirillaceae_ID217798	0.170778	0.312208	0.355075	0.0310422	0.240412	0.151773	-0.143739	0.396027	0.228422	0.173891	0.649766	1.35007e-05	-0.0730829	0.667295	-0.0205388	0.903962	0.0817772	0.630399
Agrobacterium_sp_ID574749	0.170498	0.313016	0.136309	0.421143	0.342656	0.037887	-0.235964	0.159725	0.329918	0.0461346	0.0783788	0.644722	-0.0168787	0.921017	-0.00273387	0.987188	0.0968742	0.568418
Leptodiscella_sp_OTU346206	-0.170479	0.31307	0.267341	0.109682	0.095122	0.575467	-0.00905036	0.957602	0.0999023	0.556331	0.307366	0.0642346	-0.357377	0.0298928	0.304	0.0673615	0.109673	0.518167
Mortierella_ambigua_OTU177	-0.168338	0.319277	0.0779276	0.646633	0.13383	0.429717	-0.0486193	0.775063	0.144868	0.392286	0.00487387	0.97716	-0.0199344	0.906776	0.0354097	0.835181	-0.108852	0.521324
Stemphylium_herbarum_OTU373	0.168029	0.320177	0.14447	0.393601	0.469657	0.00335988	0.0868522	0.609256	0.457827	0.00438196	0.3987	0.0145147	-0.0486513	0.774919	0.126023	0.457344	-0.0376335	0.824986
Phycisphaerales_ID1106988	0.167173	0.322685	0.270613	0.105239	-0.00957176	0.955162	0.0277426	0.870526	-0.00878026	0.958866	-0.19633	0.244174	-0.282341	0.090434	0.14639	0.387277	0.15743	0.352081
Peniophora_sp_OTU1783	-0.166219	0.325493	-0.23463	0.162169	0.250284	0.135161	0.292506	0.078947	0.259067	0.121544	-0.0947063	0.577145	-0.00450789	0.978875	0.0916604	0.589507	-0.165289	0.328246
Venturia_sp_OTU36096	-0.166175	0.325623	-0.234568	0.162283	0.188919	0.262787	0.390404	0.0168992	0.217589	0.195776	-0.188357	0.264237	0.133949	0.429302	-0.04707	0.782055	-0.273156	0.101883
Cystofilobasidiaceae_OTU641	-0.166175	0.325623	-0.234568	0.162283	-0.316038	0.0567069	0.0492371	0.77228	-0.325003	0.0496794	-0.181315	0.282833	0.263141	0.115588	-0.254378	0.128679	-0.20205	0.230428
Pirellulaceae_ID1106707	0.165001	0.329103	0.249246	0.136841	0.278903	0.0945977	0.12921	0.445952	0.275409	0.0989775	-0.091771	0.589057	-0.303293	0.0680329	0.226639	0.177368	0.169208	0.316745
Mortierella_spp_OTU136	0.164165	0.331594	0.576166	0.000190135	0.49099	0.00203143	0.0375751	0.825253	0.500893	0.00159054	0.219604	0.191566	-0.402893	0.0134216	0.276381	0.0977436	0.200261	0.23467
Oidiodendron_sp_OTU551360	-0.16329	0.334213	-0.0422573	0.803879	-0.078094	0.645928	0.128112	0.44986	-0.0763421	0.653368	-0.2061	0.22102	0.204056	0.225734	-0.181299	0.282877	-0.205422	0.222577
Rhodobacteraceae_ID4433321	0.161864	0.338508	0.209319	0.213733	0.0692395	0.68386	0.0996814	0.557209	0.0702437	0.679518	-0.00639876	0.970017	-0.371759	0.0234764	0.370806	0.0238627	0.154205	0.362156
Actinotalea_sp_ID4467056	-0.159727	0.345009	-0.226446	0.177748	-0.293857	0.0775104	-0.1762	0.296862	-0.297275	0.0739652	-0.0382115	0.822341	0.399761	0.0142313	-0.400976	0.0139123	-0.125191	0.460343
Sphingomonadaceae_ID1110227	-0.159394	0.346028	-0.00106823	0.994994	0.263647	0.114864	0.0559692	0.74214	0.263559	0.114991	0.0947449	0.576989	-0.0164927	0.922818	0.213574	0.204357	-0.0710726	0.67594
Hypocreales_sp_OTU118036	0.158168	0.349797	0.439304	0.00652216	0.245302	0.143367	0.189518	0.261248	0.25985	0.120383	0.25746	0.123956	-0.365523	0.0261021	0.256328	0.125675	0.226451	0.177738
Dactylella_sp_OTU1430	-0.158159	0.349826	0.118093	0.486353	0.207821	0.217103	0.339017	0.0401104	0.24241	0.148297	-0.026093	0.878165	-0.0455014	0.789151	0.17744	0.293422	-0.268285	0.108385
Phormidium_animale_ID250238	0.158081	0.350067	-0.0358	0.83339	0.284974	0.0873421	-0.0604232	0.722402	0.266193	0.111273	0.132115	0.435705	-0.120664	0.476845	0.25888	0.121823	-0.00518558	0.9757
Lasiosphaeriaceae__OTU691	0.156421	0.355214	-0.0936187	0.581546	0.300954	0.0702921	0.0745132	0.661169	0.302938	0.0683721	0.0591198	0.728161	-0.0520821	0.7595	0.0468025	0.783264	-0.129563	0.444699
Micromonosporaceae_ID409932	0.156069	0.35631	0.320993	0.052731	0.335023	0.0426712	0.0198935	0.906967	0.338137	0.0406633	0.0625971	0.712832	-0.16635	0.325107	0.255942	0.126266	0.0462216	0.785891
JG30_KF_CM45_ID247875	-0.154667	0.360703	0.163759	0.332807	-0.0431646	0.799753	-0.303807	0.0675442	-0.0625372	0.713095	0.299416	0.0718102	-0.0267381	0.875176	0.0062983	0.970488	0.184552	0.274182
Acidimicrobiales_ID4308739	0.153929	0.363027	0.212668	0.206329	0.0671197	0.69306	0.00718334	0.966343	0.0572858	0.736288	-0.212662	0.206341	-0.287531	0.0844183	0.256164	0.125926	0.256639	0.1252
Sphingomonadaceae_ID549682	-0.153927	0.363033	0.0352017	0.836136	-0.164031	0.331992	-0.171943	0.308871	-0.17531	0.299348	0.0666587	0.695066	0.0491202	0.772807	-0.0669604	0.693753	0.0266414	0.875624
Kaistobacter_sp_ID824146	0.153865	0.363229	0.0611475	0.719209	0.218912	0.193004	-0.137137	0.4183	0.211786	0.208262	-0.0110343	0.94832	0.0883612	0.603028	0.0296913	0.861516	-0.0175772	0.91776
Acidimicrobiales_ID257322	0.15309	0.36568	0.268544	0.108032	0.0980683	0.563638	0.0198023	0.907391	0.0904698	0.594371	-0.0698537	0.681203	-0.371075	0.0237532	0.246585	0.141219	0.27699	0.0969774
Nakamurellaceae_ID972343	0.153071	0.365739	0.352311	0.0324704	0.252348	0.131864	-0.15397	0.362897	0.241673	0.149572	0.390613	0.0168354	-0.184146	0.275258	0.0821706	0.628749	0.183039	0.278205
Peyronellaea_sp_OTU962325	-0.151732	0.369997	-0.306162	0.0653395	-0.0201312	0.90586	-0.0107753	0.949531	-0.00710501	0.96671	0.307524	0.0640913	0.301907	0.0693647	-0.24316	0.147007	-0.196906	0.242765
Rhodoplanes_sp_ID546305	0.151156	0.371837	0.211559	0.208761	-0.0512484	0.763239	0.0684198	0.687412	-0.0584165	0.731274	-0.0798804	0.638377	-0.30764	0.0639853	0.220253	0.190223	0.219182	0.192443
Amaricoccus_sp_ID524932	0.151091	0.372048	0.18271	0.279083	-0.144926	0.392095	-0.000958798	0.995506	-0.16033	0.343167	-0.121639	0.473265	-0.371972	0.0233906	0.244614	0.144529	0.311961	0.0601531
WD2101_ID216191	-0.150048	0.375396	0.139963	0.408679	0.420616	0.00953699	-0.0581592	0.732414	0.423222	0.00905603	0.25097	0.134058	-0.0164878	0.922841	0.0589526	0.7289	-0.0268074	0.874855
Rhodobacteraceae_ID4403263	-0.149865	0.375986	0.0198969	0.906951	-0.397548	0.0148276	-0.194248	0.24931	-0.401844	0.0136883	-0.0522618	0.758695	0.299852	0.0713773	-0.35135	0.0329794	-0.0458025	0.787788
Ellin6075_ID1925452	0.149287	0.377848	0.40644	0.012552	0.425537	0.00864618	0.0258797	0.879154	0.429806	0.00793203	0.180652	0.284627	-0.394942	0.015557	0.374865	0.0222529	0.248507	0.138046
Rhodobacteraceae_ID4328225	-0.148894	0.379119	-0.137338	0.417611	-0.502027	0.00154584	-0.182131	0.280636	-0.500149	0.00162045	0.0685088	0.687026	0.112293	0.50816	-0.25465	0.128257	0.0135465	0.936575
Scytalidium_sp_OTU691314	-0.14876	0.379553	-0.196695	0.24328	-0.137772	0.416127	0.0350455	0.836853	-0.137317	0.417683	-0.134274	0.428172	0.201235	0.232354	-0.0933742	0.582537	-0.200448	0.234225
Modestobacter_sp_ID4325519	-0.14839	0.380755	-0.233401	0.164444	-0.0252431	0.882105	-0.149694	0.376535	-0.034382	0.839902	0.113833	0.502324	0.354539	0.0313151	-0.222001	0.186641	-0.208747	0.215015
Balneimonas_sp_ID4319263	-0.148053	0.38185	-0.0925961	0.585697	0.0161516	0.92441	-0.116884	0.490861	0.0131361	0.938493	0.214151	0.203108	0.391832	0.0164667	-0.352458	0.0323934	-0.22428	0.182042
WD2101_ID237185	0.147425	0.383894	0.0776085	0.647986	0.277806	0.095957	0.0351277	0.836476	0.26991	0.106182	0.0134568	0.936994	-0.0502413	0.767762	0.00681846	0.968052	-0.0998845	0.556402
Nocardioidaceae_ID239739	-0.147272	0.384394	-0.227324	0.176027	-0.149791	0.376222	-0.0941275	0.579486	-0.152856	0.36642	0.0694205	0.683077	0.421586	0.00935545	-0.371428	0.0236099	-0.240923	0.150878
Tissierella_Soehngenia_ID3047518	0.146312	0.387533	-0.0142551	0.933265	-0.1286	0.448119	-0.220661	0.189383	-0.153864	0.363231	-0.0649164	0.702668	-0.113503	0.503569	-0.0161578	0.924381	0.29463	0.0766969
Metarhizium_anisopliae_OTU1049761	0.14625	0.387738	-0.0858548	0.613387	-0.191806	0.255427	-0.189141	0.262216	-0.206764	0.219502	-0.0774964	0.648462	0.0858161	0.613548	-0.0796751	0.639243	-0.0267683	0.875036
Caldilineaceae_ID3208174	0.146024	0.38848	0.273073	0.101991	0.423392	0.00902534	0.00735656	0.965532	0.423918	0.0089311	0.146496	0.38693	-0.218361	0.194155	0.251818	0.132704	0.114777	0.498763
Hyphomicrobiaceae_ID256612	0.143479	0.39689	0.426516	0.00847782	0.362901	0.0272759	0.133703	0.430156	0.36069	0.0282997	-0.0409394	0.809882	-0.516524	0.00106467	0.42041	0.00957595	0.33545	0.0423912
Leptolyngbya_sp_ID311463	0.142217	0.4011	0.137127	0.418335	0.4722	0.00316951	-0.162564	0.336393	0.456537	0.0045082	0.13628	0.421241	-0.163673	0.333063	0.245345	0.143294	0.0764029	0.653109
Eurotiales_OTU103325	0.141731	0.402727	0.403349	0.0133071	0.00117003	0.994516	-0.196287	0.24428	-0.0110117	0.948425	-0.0245339	0.885395	-0.275069	0.0994122	0.217502	0.195959	0.253711	0.129719
Amaricoccus_sp_ID160653	0.139637	0.409782	0.170627	0.312644	-0.00948517	0.955567	0.0773225	0.6492	-0.0135365	0.936621	-0.0487688	0.77439	-0.415813	0.0104807	0.312074	0.0600554	0.252778	0.131185
Rhodobacteraceae_ID4324342	-0.138741	0.412825	0.00948053	0.955589	-0.260552	0.119347	-0.0907332	0.593294	-0.261953	0.117302	-0.001013	0.995252	0.254628	0.128292	-0.268984	0.107433	-0.0415283	0.807199
Rhodobacteraceae_ID4464699	-0.138392	0.41401	-0.113673	0.502929	-0.426354	0.00850544	-0.262599	0.116368	-0.435018	0.00712908	0.11742	0.488859	0.289324	0.0824139	-0.316489	0.0563353	-0.0390273	0.81861
Gemmata_sp_ID591358	0.138356	0.414133	0.314276	0.0581764	0.323228	0.0510127	0.180762	0.284329	0.326801	0.0483579	-0.12425	0.463747	-0.368717	0.0247282	0.300938	0.0703084	0.23196	0.167138
Gemmataceae_ID268729	-0.138105	0.41499	-0.0802936	0.636636	-0.0575344	0.735185	0.241112	0.150549	-0.0536086	0.752668	-0.120015	0.479238	0.0901052	0.595864	-0.0182822	0.914473	-0.233157	0.164896
Oedocephalum_sp_OTU43966	-0.138104	0.414993	-0.14736	0.384107	0.293744	0.0776291	0.112994	0.505497	0.318151	0.0549835	0.183322	0.277449	0.0825181	0.627294	0.00866125	0.959424	-0.202988	0.228225
Ca_Entotheonella_sp_ID518321	-0.137929	0.415591	0.0485459	0.775394	-0.148155	0.381518	0.0517924	0.760798	-0.151757	0.369918	-0.0848056	0.617746	-0.0879385	0.604769	0.06227	0.714269	-0.00784316	0.963253
Balneimonas_sp_ID4362556	-0.137655	0.416526	-0.0942472	0.579001	0.181088	0.283447	-0.0890069	0.600371	0.173893	0.303331	0.238489	0.155174	0.144557	0.393315	-0.0510423	0.764164	-0.0780128	0.646273
AKIW874_ID790420	0.136478	0.420562	0.3172	0.0557539	0.0211129	0.901291	0.00616045	0.971134	0.0212107	0.900836	0.429075	0.00805061	-0.245484	0.143062	0.184142	0.275267	0.0983123	0.562663
Pleosporales_OTU843	-0.136404	0.420816	0.0361519	0.831775	0.240144	0.152244	0.0554436	0.744481	0.261764	0.117576	0.559953	0.000313699	0.077762	0.647336	0.0552394	0.74539	-0.216927	0.197172
Cyphellophora_sp_OTU912	0.135957	0.422354	0.45844	0.00432306	0.542921	0.000516681	0.113112	0.505051	0.546799	0.000462267	0.190431	0.258915	-0.457509	0.00441273	0.523414	0.000886542	0.218009	0.194892
Dactylosporangium_sp_ID1546879	0.135836	0.422771	-0.0421717	0.804269	0.109924	0.517207	-0.166085	0.325891	0.0914592	0.590328	0.0732547	0.666558	0.0605433	0.721873	0.0274642	0.871814	-0.0753129	0.657753
Beijerinckiaceae_ID1090290	0.133767	0.429934	0.26166	0.117728	0.362543	0.02744	-0.168031	0.320173	0.34953	0.0339609	0.433903	0.00729478	-0.0499646	0.769006	0.0702472	0.679502	0.0234982	0.890203
Microbacteriaceae_ID2234409	-0.132833	0.433192	-0.184901	0.273259	-0.137563	0.416842	-0.0898529	0.596898	-0.144675	0.392924	0.0760276	0.654706	0.330277	0.0458838	-0.234972	0.161539	-0.185945	0.270512
Gitt_GS_136_ID1145388	-0.132805	0.433291	-0.122752	0.469198	-0.445815	0.0056852	-0.23615	0.159388	-0.457663	0.00439777	-0.00392978	0.981584	0.26439	0.113807	-0.274587	0.100031	0.029403	0.862848
C111_ID4321043	0.1326	0.434007	0.58938	0.000123943	0.288897	0.0828875	0.00236644	0.988909	0.28438	0.0880332	0.265698	0.111965	-0.32437	0.050152	0.248976	0.13728	0.227842	0.175016
Hyphomonadaceae_ID530619	0.132401	0.434701	0.282864	0.0898133	0.205558	0.222264	0.105422	0.534612	0.206322	0.220512	-0.128635	0.447996	-0.363782	0.0268766	0.281837	0.0910354	0.189467	0.261378
Sphingomonadaceae_ID4412910	0.132016	0.436052	0.447038	0.00553878	0.629723	2.96807e-05	-0.115918	0.494474	0.614382	5.23096e-05	0.201909	0.23076	-0.335769	0.0421829	0.324723	0.049888	0.191342	0.256602
Onygenales_OTU1173	0.129583	0.44463	0.400935	0.0139231	0.0766282	0.652151	-0.184025	0.275578	0.0738166	0.66415	0.146715	0.386212	-0.311173	0.0608385	0.175285	0.299419	0.355903	0.0306247
Malasseziales_OTU297	-0.129497	0.444934	-0.121626	0.473314	-0.243562	0.146319	-0.0127966	0.94008	-0.257011	0.124635	-0.0999544	0.556124	0.235083	0.161337	-0.29517	0.0761326	-0.0144869	0.932182
Micrococcaceae_ID725990	0.12896	0.446839	0.164133	0.331688	0.166985	0.323239	-0.191589	0.255976	0.151899	0.369465	0.227239	0.176192	0.0354538	0.834979	-0.0890496	0.600195	0.0471927	0.781501
Nocardioidaceae_ID512378	-0.128645	0.447959	-0.0714579	0.67428	-0.147889	0.382383	-0.216956	0.197112	-0.160635	0.342237	0.0964696	0.570043	0.242841	0.147554	-0.231458	0.168085	-0.122725	0.469295
Cellulosimicrobium_sp_ID3053045	-0.128162	0.449681	0.0607721	0.720863	-0.305036	0.0663862	-0.210043	0.212117	-0.311471	0.0605783	0.161703	0.338994	0.242322	0.148448	-0.342466	0.0380006	-0.0114314	0.946462
Sphingomonadaceae_ID1144742	0.126577	0.455351	0.140848	0.405693	0.328176	0.047367	-0.17099	0.3116	0.31407	0.0583506	0.224249	0.182104	-0.0443185	0.794514	0.111415	0.511503	0.10993	0.517184
Phormidium_sp_ID818024	0.125461	0.459369	-0.0783938	0.644659	0.179098	0.28886	-0.115885	0.494596	0.157802	0.350928	0.202479	0.229419	-0.0291944	0.863812	0.151885	0.369511	-0.0177383	0.917008
Agaricaceae_OTU267159	-0.125453	0.459397	-0.0858304	0.613488	0.296202	0.0750638	-0.0798169	0.638645	0.29646	0.0747989	0.156771	0.354125	0.174228	0.302388	0.00931624	0.956358	-0.323427	0.0508619
Hyphomicrobiaceae_ID3078468	0.125179	0.460386	0.165534	0.32752	0.0304582	0.857975	0.043013	0.800442	0.0346468	0.838685	-0.33943	0.0398527	-0.142764	0.399271	0.175372	0.299174	0.0986542	0.561299
Erythrobacteraceae_ID4371756	0.124975	0.461122	0.14326	0.397618	0.2995	0.071726	-0.164621	0.330232	0.284932	0.0873907	0.314939	0.0576198	-0.0145895	0.931703	-0.00418551	0.980385	0.162996	0.335095
Kaistobacter_sp_ID137881	-0.124337	0.463433	-0.0738614	0.663958	-0.00310189	0.985463	-0.225134	0.180341	-0.0112627	0.947251	0.0502777	0.767599	0.220202	0.190329	-0.219607	0.191559	-0.0634924	0.708903
Acidimicrobiales_ID4379614	0.123667	0.465865	0.1637	0.332981	0.134803	0.426338	0.145702	0.389538	0.132679	0.433729	-0.10211	0.547593	-0.339593	0.0397514	0.262446	0.116589	0.223271	0.184069
Saccharothrix_sp_ID743788_	0.122493	0.47014	0.0272716	0.872706	0.0402335	0.813102	-0.0922849	0.586963	0.0257935	0.879553	-0.17402	0.302972	-0.132659	0.433802	0.171632	0.309761	0.178377	0.290838
Nocardioidaceae_ID2496033	-0.122068	0.471695	-0.0223332	0.895616	-0.509189	0.00128837	-0.0686081	0.686596	-0.500874	0.00159129	-0.090939	0.592452	0.0819136	0.629827	-0.181802	0.28152	0.0161656	0.924345
Acidimicrobiales_ID4353898	-0.121613	0.473361	-0.165284	0.328262	-0.225921	0.178782	-0.150584	0.373673	-0.231636	0.167749	0.0327283	0.847509	0.239592	0.153218	-0.108655	0.522084	-0.0918834	0.588598
S085_ID569749	0.121514	0.473723	0.198024	0.240047	0.0719676	0.672086	0.113579	0.503283	0.0741924	0.662541	-0.075979	0.654914	-0.312835	0.0594008	0.237311	0.157287	0.175902	0.297693
Solibacterales_ID4314237	0.120641	0.476932	0.0241705	0.887082	-0.0802026	0.637019	0.127613	0.451641	-0.0812223	0.632729	-0.305202	0.0662311	-0.265543	0.112182	0.203672	0.226628	0.132771	0.433407
Rhodobacteraceae_ID1144190	-0.119918	0.479593	-0.105495	0.534327	-0.441623	0.00621259	-0.10861	0.522256	-0.432072	0.00757386	0.0963883	0.570369	0.369632	0.0243461	-0.369378	0.0244517	-0.224955	0.180697
Intrasporangiaceae_ID1667532	-0.119898	0.479667	-0.203498	0.227033	-0.15078	0.373044	-0.169498	0.315905	-0.158014	0.350273	-0.0246139	0.885024	0.326782	0.048372	-0.252366	0.131834	-0.157699	0.351247
Pyronemataceae_sp_OTU7711	-0.119793	0.480058	0.0044698	0.979053	0.125948	0.457612	0.0423044	0.803665	0.131571	0.437612	0.313513	0.0588226	0.0640534	0.706444	-0.0921714	0.587425	-0.026731	0.875209
Planctomyces_sp_ID259774	0.119479	0.481217	0.352785	0.0322218	0.419535	0.00974275	0.0706338	0.677833	0.419893	0.00967422	0.0125488	0.941238	-0.31186	0.0602412	0.329999	0.0460776	0.121212	0.474832
Lentzea_albidocapillata_ID547806	0.118584	0.48453	0.174143	0.302627	0.210994	0.210007	-0.162523	0.336517	0.206173	0.220853	-0.00551425	0.97416	-0.0245135	0.88549	0.0722639	0.670812	0.110056	0.516701
Kaistobacter_sp_ID131892	0.11805	0.486513	0.329599	0.046358	0.311559	0.060502	0.165286	0.328255	0.323974	0.0504488	-0.0839298	0.621394	-0.234422	0.162553	0.223976	0.182651	0.0553116	0.745068
Sphingomonas_wittichii_ID886061	-0.11741	0.488898	-0.0261329	0.87798	0.16119	0.340549	-0.153803	0.363422	0.149031	0.378678	-0.0581903	0.732276	0.0963392	0.570567	-0.039536	0.816286	0.00333436	0.984374
Scytonemataceae_ID716611	-0.117357	0.489096	-0.0513181	0.762926	0.0787921	0.642973	-0.142184	0.401209	0.0635309	0.708734	0.00140548	0.993413	0.0760561	0.654585	-0.0199195	0.906846	0.021895	0.897654
Pseudonocardia_sp_ID2974310	-0.117044	0.490263	-0.0805467	0.63557	0.153525	0.364301	-0.24861	0.137879	0.128781	0.447477	0.0706958	0.677566	0.156332	0.355491	-0.0819674	0.629601	-0.0411025	0.809139
Solibacterales_ID136264	0.116819	0.491103	-0.00727688	0.965905	-0.0811312	0.633112	-0.196827	0.242959	-0.0880063	0.60449	-0.120182	0.478622	0.174764	0.300878	-0.26268	0.116251	0.0824584	0.627544
SAR202_ID2585229	0.116517	0.492231	0.0830588	0.625031	-0.0886499	0.601839	0.045361	0.789787	-0.0889216	0.600722	-0.260908	0.118826	-0.236922	0.157988	0.138956	0.412094	0.196894	0.242794
Mesorhizobium_sp_ID577123	-0.116452	0.492473	-0.16674	0.323958	-0.454216	0.00474324	-0.254114	0.12909	-0.471659	0.00320919	0.086418	0.611053	0.189165	0.262154	-0.214917	0.201457	0.0601674	0.723531
Exophiala_sp_OTU1190	0.114459	0.499961	0.189247	0.261945	0.388288	0.0175575	-0.0878539	0.605118	0.376015	0.0218134	0.100804	0.552754	-0.203093	0.227981	0.163297	0.334189	0.0999246	0.556243
Preussia_sp_OTU1651	-0.111624	0.510707	-0.0194556	0.909006	0.349127	0.0341817	0.011859	0.944463	0.358283	0.0294501	0.440692	0.00633537	0.10223	0.54712	-0.0406925	0.811008	-0.148415	0.380672
AKYG1722_ID1131309	-0.111564	0.510937	0.0469102	0.782777	0.33627	0.0418576	-0.164745	0.329863	0.32327	0.0509809	0.199751	0.235887	-0.0125704	0.941137	0.0939223	0.580316	-0.0122146	0.9428
Devosia_sp_ID1119668	0.110093	0.516559	0.369529	0.0243888	0.327972	0.0475127	-0.237937	0.156162	0.318933	0.0543562	0.314044	0.0583718	-0.256889	0.124821	0.243829	0.145863	0.211119	0.209732
Acidimicrobiales_ID567166	0.109987	0.516966	0.0601176	0.723751	0.0849034	0.617339	-0.17552	0.298759	0.0627792	0.712032	-0.0518652	0.760472	-0.118843	0.483571	0.180285	0.285625	0.200726	0.233563
Rhodospirillaceae_ID94055	0.10972	0.517988	-0.18747	0.266534	-0.212713	0.206232	-0.0246497	0.884858	-0.216692	0.197671	-0.39543	0.0154182	0.114803	0.498662	-0.0858215	0.613525	0.0815741	0.631251
Acrostalagmus_luteoalbus_OTU470	-0.109704	0.518047	-0.358494	0.0293475	-0.0998156	0.556676	0.399621	0.0142683	-0.0564612	0.739952	0.0422084	0.804102	0.139126	0.411514	-0.0106838	0.949959	-0.40717	0.0123791
Agrobacterium_sp_ID628400	0.109251	0.519791	-0.00479725	0.977519	-0.152815	0.366551	-0.215497	0.200214	-0.163731	0.33289	0.296858	0.0743901	0.163278	0.334248	-0.207714	0.217345	0.069884	0.681072
Penicillium_sp_OTU851256	-0.109167	0.52011	0.093259	0.583005	0.23589	0.15986	0.117595	0.488207	0.24397	0.145623	-0.00815678	0.961785	-0.103853	0.540744	0.105039	0.536107	0.0135151	0.936722
Solibacterales_ID4320428	0.108031	0.52449	0.045848	0.787582	0.0803883	0.636237	0.0397138	0.815474	0.0885099	0.602415	0.299961	0.0712697	0.256064	0.126079	-0.332444	0.0443935	-0.153116	0.365596
JG30_KF_CM45_ID137866	0.107719	0.525696	-0.09198	0.588205	-0.00733965	0.965611	-0.163466	0.333683	-0.0205423	0.903946	0.267896	0.108918	0.0700046	0.680551	-0.063113	0.710567	0.0778635	0.646905
S085_ID4479935	0.107479	0.526622	0.263009	0.115778	0.0886592	0.601801	0.182652	0.27924	0.0924926	0.586118	-0.200669	0.233699	-0.239934	0.152614	0.28951	0.0822084	0.0970172	0.567845
Planctomyces_sp_ID214695	0.107021	0.528399	0.187096	0.267506	0.427737	0.00827154	0.0234403	0.890472	0.42016	0.00962338	-0.236369	0.15899	-0.237349	0.157218	0.359944	0.0286523	0.121882	0.472376
Mycoplana_sp_ID4395581	-0.106284	0.531255	0.0445281	0.793563	0.30654	0.0649911	-0.0222776	0.895875	0.294191	0.0771581	0.138025	0.415263	0.0680385	0.689067	0.0402379	0.813082	-0.0969366	0.568168
Rhodospirillaceae_ID4306218	0.105815	0.533082	0.0711876	0.675445	0.153618	0.364009	0.107707	0.525741	0.153997	0.362811	0.0179403	0.916067	-0.0574413	0.735598	0.231901	0.167249	-0.072039	0.671779
Rhizobiales_ID3567497	0.104212	0.539337	0.216204	0.198707	0.16425	0.331338	0.0358698	0.83307	0.167302	0.322306	-0.163641	0.33316	-0.323702	0.0506534	0.36259	0.0274184	0.194911	0.247667
Westerdykella_sp_OTU1663	-0.103271	0.543026	-0.0633748	0.709418	0.508218	0.0013209	-0.00503228	0.976418	0.509024	0.00129386	0.252217	0.13207	-0.0549969	0.746471	0.183762	0.276277	-0.0997848	0.556798
Rhodobacteraceae_ID4361105	-0.10146	0.550162	0.25151	0.133194	-0.0580281	0.732995	-0.314872	0.0576759	-0.0845138	0.618961	0.240817	0.151064	-0.035744	0.833647	-0.12837	0.44894	0.215889	0.199378
WD2101_ID826647	0.101385	0.550457	0.309432	0.0623737	0.246866	0.140752	-0.077511	0.6484	0.251419	0.13334	0.313167	0.0591166	-0.0197639	0.90757	-0.0797744	0.638825	0.133197	0.431922
Leptolyngbya_sp_ID4316012	0.101096	0.551599	0.0737766	0.664321	0.312778	0.0594495	-0.123426	0.466742	0.295617	0.0756688	0.201249	0.23232	-0.0635258	0.708756	0.173219	0.30524	0.00110801	0.994807
Rhodospirillales_ID4323749	0.100937	0.552227	0.132142	0.435609	-0.07795	0.646539	-0.201875	0.230842	-0.0921593	0.587475	-0.0130645	0.938827	-0.247432	0.139815	0.177585	0.293019	0.257053	0.124571
Actinomycetales_ID146122	-0.1009	0.552376	-0.19768	0.240881	0.0451074	0.790936	-0.0885737	0.602153	0.0262264	0.877547	0.0886341	0.601904	0.242018	0.148973	-0.138551	0.41347	-0.0167688	0.92153
Solibacterales_ID4327555	0.0996934	0.557161	0.327552	0.0478147	0.367808	0.025113	-0.266482	0.110871	0.368092	0.0249923	0.369498	0.024402	-0.193285	0.25171	0.132787	0.433353	0.245328	0.143323
Devosia_sp_ID1123369	-0.0982648	0.562853	-0.199333	0.236891	-0.0361969	0.831569	-0.12391	0.464983	-0.0436936	0.79735	0.134004	0.429111	0.281621	0.0912948	-0.195283	0.246749	-0.12109	0.475281
Stagonosporopsis_sp_OTU748	-0.097656	0.565286	0.0731944	0.666817	0.445554	0.00571688	0.151419	0.370997	0.462657	0.00393602	0.383652	0.0190752	0.0779028	0.646739	0.0675158	0.691338	-0.288542	0.0832832
Setophaeosphaeria_sp_OTU931918	-0.0968721	0.568427	0.181899	0.281261	0.518067	0.00102222	-0.0973951	0.566331	0.512492	0.00118298	0.278513	0.0950796	0.0192102	0.910149	0.0785729	0.643901	-0.0455062	0.78913
Caulobacteraceae_ID4339358	0.0968009	0.568713	-0.0849597	0.617105	-0.254394	0.128655	-0.433113	0.00741417	-0.287598	0.0843429	-0.111457	0.511344	-0.12566	0.458651	0.161686	0.339047	0.237549	0.156858
Kaistobacter_sp_ID4258048	0.0959198	0.572253	0.107736	0.525628	0.346912	0.0354154	-0.170216	0.313829	0.335088	0.0426282	0.0383787	0.821576	-0.0047688	0.977653	0.135434	0.424158	-0.00917993	0.956996
Erythrobacteraceae_ID4435199	0.095587	0.573593	0.433589	0.00734205	0.478187	0.00275808	-0.248236	0.138491	0.459402	0.00423194	0.413302	0.0110047	-0.338821	0.0402331	0.298424	0.072802	0.302064	0.0692133
Madurella_pseudomycetomatis_OTU26926	0.0951982	0.57516	-0.0660967	0.697515	0.19228	0.254232	0.0744848	0.66129	0.192796	0.252936	-0.259613	0.120733	0.0151162	0.929243	-0.0138565	0.935126	0.00960511	0.955006
Agrobacterium_sp_ID3768995	-0.0945879	0.577624	0.156461	0.355088	0.129081	0.446411	-0.0502801	0.767588	0.133394	0.431233	0.238169	0.155746	-0.0308551	0.856144	0.0198007	0.907399	0.0736149	0.665014
Solibacterales_ID1105283	-0.0944487	0.578186	0.0421401	0.804413	-0.074906	0.659491	-0.181145	0.283292	-0.0765009	0.652692	0.15397	0.362895	0.235626	0.160343	-0.25539	0.127114	-0.030242	0.858973
Rubellimicrobium_sp_ID2228264	-0.0940079	0.57997	-0.05335	0.753824	0.08645	0.61092	-0.0756245	0.656424	0.0865596	0.610466	0.25092	0.134137	0.175069	0.300023	-0.0596677	0.725739	-0.119991	0.479326
Macrophomina_phaseolina_FU_KF766195	-0.0932665	0.582974	0.0363673	0.830788	0.485613	0.00231314	-0.178684	0.289996	0.461157	0.00407006	0.396061	0.0152404	0.0423925	0.803264	0.0767234	0.651745	-0.0144551	0.93233
Micrococcaceae_ID131766	0.0925373	0.585936	0.18063	0.284689	0.06514	0.701691	-0.237023	0.157806	0.0500938	0.768425	0.174784	0.300823	0.053203	0.754482	-0.124459	0.46299	0.0685063	0.687037
Rubellimicrobium_sp_ID165827	-0.091756	0.589118	-0.0892706	0.599288	-0.0212597	0.900608	-0.102743	0.545103	-0.0224684	0.894988	0.259853	0.120378	0.298308	0.0729187	-0.19069	0.258256	-0.180613	0.284734
Rhodoplanes_sp_ID515709	0.0909432	0.592435	0.255019	0.127686	0.616874	4.78064e-05	0.12184	0.472529	0.62296	3.82458e-05	0.195066	0.247283	-0.175619	0.298483	0.260739	0.119073	-0.0370605	0.82761
Rhizobiales_ID4408439	-0.0904627	0.5944	-0.224501	0.1816	-0.106819	0.529179	0.0329171	0.846641	-0.105401	0.534693	-0.0415897	0.806919	0.0578627	0.733729	-0.0881604	0.603855	-0.0977844	0.564773
Sporichthyaceae_ID2773305	-0.0901021	0.595877	-0.0892902	0.599207	-0.16092	0.34137	-0.19256	0.253528	-0.165115	0.328763	0.10377	0.541068	0.216048	0.199039	-0.187185	0.267273	-0.115209	0.497134
Solibacterales_ID4339774	0.0899279	0.596591	0.0584347	0.731193	0.137839	0.415896	-0.142009	0.401795	0.132962	0.432739	0.240895	0.150928	0.107252	0.527503	-0.0303733	0.858367	-0.10158	0.549685
Nocardioidaceae_ID2605339	-0.0883893	0.602912	0.146716	0.38621	-0.314321	0.0581389	-0.156988	0.353452	-0.310493	0.0614346	-0.315593	0.0570746	0.153691	0.363777	-0.301804	0.0694644	0.0886542	0.601821
Nocardioidaceae_ID4324432	-0.0877774	0.605434	0.106399	0.530809	-0.0801775	0.637125	-0.198087	0.239895	-0.0938532	0.580596	0.344868	0.0365852	0.144441	0.393698	-0.175184	0.299702	-0.0500176	0.768768
Pseudonocardiaceae_ID4351616	-0.0871962	0.607833	-0.0612301	0.718845	-0.251653	0.132967	-0.191501	0.2562	-0.279232	0.0941933	-0.0377237	0.824573	-0.0808117	0.634455	0.183102	0.278036	0.160555	0.342479
Arthropsis_hispanica_OTU717	0.0869225	0.608965	0.030153	0.859384	0.107539	0.526393	0.19638	0.244051	0.12943	0.445172	-0.0721469	0.671315	-0.0971983	0.567119	0.138529	0.413546	-0.135964	0.422331
Rhodospirillales_ID560146	-0.0865347	0.61057	-0.169942	0.314621	-0.370828	0.0238539	-0.182842	0.278731	-0.388645	0.0174449	-0.289589	0.0821211	0.0746145	0.660736	-0.0857651	0.613759	0.0623962	0.713714
Rhodospirillales_ID1106016	0.0864335	0.610988	0.259932	0.120261	0.0272304	0.872896	-0.348106	0.0347456	0.00584622	0.972605	0.193556	0.251034	-0.0668934	0.694045	-0.0269002	0.874425	0.229009	0.172759
Ellin6075_ID2216489	0.0857617	0.613773	0.169537	0.315792	0.562546	0.000290058	-0.10535	0.534891	0.543082	0.00051431	0.387346	0.0178573	-0.097401	0.566307	0.217979	0.194957	0.0347651	0.838141
Clostridiaceae_ID582691	0.0856333	0.614306	0.167406	0.322002	-0.206702	0.219645	-0.268656	0.10788	-0.226751	0.177149	-0.21545	0.200316	-0.162026	0.338017	0.0255009	0.88091	0.336543	0.0416813
WD2101_ID4364255	-0.0853851	0.615337	0.297902	0.0733283	0.561851	0.000296236	-0.00909193	0.957408	0.56158	0.000298675	0.280165	0.0930528	-0.163505	0.333568	0.135302	0.424614	0.0585475	0.730694
Rhodospirillaceae_ID1640195	0.0844803	0.6191	0.111688	0.510464	0.320229	0.0533293	-0.0504821	0.76668	0.315779	0.0569205	-0.187205	0.267223	-0.327674	0.047727	0.306799	0.0647533	0.199682	0.236054
Sphingomonadaceae_ID4343392	-0.0842467	0.620073	0.121123	0.475158	0.22152	0.187621	-0.186808	0.268256	0.206879	0.21924	0.325757	0.0491224	-0.0117457	0.944993	0.0266076	0.875781	-0.00143825	0.993259
WD2101_ID65683	0.0839113	0.621471	0.213066	0.20546	0.335208	0.0425494	-0.142665	0.3996	0.329787	0.0462261	0.43652	0.00691116	-0.101993	0.548055	0.12569	0.458543	0.0768308	0.651289
WD2101_ID1133377	0.0838029	0.621924	0.15794	0.350501	0.405165	0.0128589	0.0980202	0.56383	0.405112	0.0128718	-0.0391069	0.818246	-0.109493	0.518858	0.118766	0.483854	0.126732	0.454797
Sphingomonas_sp_ID582921	-0.0834493	0.623399	0.145287	0.390903	0.456532	0.00450866	-0.15897	0.347329	0.45178	0.00500134	0.296814	0.0744352	0.0262782	0.877307	0.00964339	0.954827	0.0185635	0.913162
Euzebya_sp_ID4313538	-0.0830279	0.62516	-0.0256925	0.880021	-0.426177	0.00853582	-0.15784	0.350812	-0.429619	0.00796229	-0.0281261	0.868751	0.222355	0.185921	-0.286803	0.0852434	-0.0199763	0.906581
Phialophora_geniculata_OTU958462	0.0820295	0.629341	0.190977	0.257526	0.128867	0.447169	0.205074	0.223379	0.142026	0.401737	0.248846	0.137493	-0.316557	0.0562794	0.166573	0.32445	0.182483	0.279693
Nocardioidaceae_ID3951243	-0.081961	0.629628	-0.04418	0.795142	-0.438198	0.00667442	-0.311563	0.0604989	-0.459278	0.00424362	-0.0728283	0.668387	0.0258151	0.879453	-0.125387	0.459634	0.204617	0.224434
Sporichthyaceae_ID766214	-0.0809078	0.634051	-0.203536	0.226944	-0.120315	0.47813	-0.136035	0.422086	-0.124446	0.463038	0.133597	0.430528	0.29322	0.0781853	-0.146984	0.385333	-0.213738	0.204001
Streptomyces_sp_ID589769	-0.0807992	0.634508	-0.276288	0.0978609	-0.394541	0.015672	-0.201897	0.230789	-0.428114	0.00820886	-0.18026	0.285692	0.135112	0.425269	-0.194101	0.249677	0.146637	0.386469
Paracoccus_sp_ID138528	0.0805494	0.635559	0.10602	0.532282	0.115569	0.495782	-0.263429	0.115175	0.101749	0.549018	0.248025	0.138838	0.0366195	0.829631	-0.0847445	0.618	0.133983	0.429184
Arthrobacter_sp_ID557810	0.0791095	0.641632	0.025605	0.880427	-0.089608	0.597902	-0.1394	0.410586	-0.0966155	0.569457	0.0279239	0.869687	0.1752	0.299656	-0.163791	0.33271	0.0200641	0.906172
Caldilineaceae_ID2707798	-0.0789623	0.642254	-0.199625	0.23619	-0.420735	0.00951444	-0.218312	0.194257	-0.434023	0.00727674	-0.109159	0.520142	0.247459	0.139771	-0.285291	0.0869755	-0.0579386	0.733392
Pseudonocardiaceae_ID113711	0.0779541	0.646521	0.0599777	0.724369	-0.18642	0.26927	0.094211	0.579148	-0.173967	0.303124	-0.144767	0.392619	0.0574136	0.735721	-0.00179045	0.991609	-0.0183819	0.914008
Acidimicrobiales_ID1110437	-0.0771692	0.649851	-0.144257	0.394308	-0.383028	0.0192874	-0.0339349	0.841958	-0.388917	0.0173596	-0.0685686	0.686767	0.312114	0.0600211	-0.3406	0.0391308	-0.0573396	0.736049
Sphingomonadaceae_ID240087	-0.0766422	0.652091	-0.124635	0.462352	0.0766805	0.651928	-0.204621	0.224425	0.0607351	0.721027	0.0918664	0.588668	0.190203	0.259496	-0.0782405	0.645308	-0.0304471	0.858026
Skermanella_sp_ID819027	0.0761378	0.654237	0.320942	0.0527709	0.333337	0.0437907	-0.124329	0.46346	0.325153	0.049568	0.551225	0.000406457	-0.139934	0.408778	0.103009	0.544057	0.0651273	0.701747
X.Bryobacteraceae._ID4395040	-0.0761074	0.654367	0.149276	0.377885	-0.00434204	0.979652	0.147982	0.382079	0.00343396	0.983907	-0.157317	0.352429	-0.142081	0.401553	0.105659	0.533687	-0.018271	0.914525
Euzebya_sp_ID4357799	-0.0759347	0.655102	-0.00491601	0.976963	-0.337022	0.041373	-0.187968	0.265241	-0.34166	0.0384856	0.0203753	0.904723	0.354133	0.0315232	-0.393867	0.0158667	-0.0986163	0.56145
Hyphomicrobiaceae_ID4362775	0.0758592	0.655424	0.161858	0.338527	0.295243	0.0760565	-0.0048152	0.977435	0.295421	0.0758721	-0.0218987	0.897636	-0.200797	0.233394	0.210064	0.21207	0.128439	0.448695
Phormidium_sp_ID4311455	-0.0754524	0.657158	-0.140022	0.408482	0.111863	0.509795	-0.00138445	0.993511	0.104961	0.536408	0.146337	0.38745	0.067377	0.691941	-0.00503591	0.976401	-0.0826584	0.626706
Leptolyngbya_sp_ID4326464	-0.0753662	0.657526	-0.128149	0.449725	0.073446	0.665738	-0.122153	0.471383	0.0579844	0.733189	0.0965176	0.56985	0.0549848	0.746525	0.000346907	0.998374	-0.0124887	0.941519
S085_ID673969	0.0750252	0.658982	0.0233187	0.891037	0.243775	0.145955	0.0120703	0.943475	0.213593	0.204316	-0.224164	0.182274	-0.306478	0.0650484	0.316096	0.0566585	0.131806	0.436789
Ca_Entotheonella_sp_ID2112470	0.0744268	0.661538	0.0218379	0.897919	-0.108224	0.523744	0.242184	0.148687	-0.112411	0.507713	-0.305572	0.0658864	-0.0360718	0.832143	0.0814293	0.631859	-0.127739	0.45119
Dol23_ID4468934	-0.074175	0.662615	-0.0600818	0.723909	0.269515	0.106714	-0.0215423	0.899294	0.270433	0.105481	0.235312	0.160916	0.198943	0.237827	-0.117584	0.488247	-0.164856	0.329534
Caldilineaceae_ID113044	0.0741592	0.662683	-0.0178304	0.916579	-0.0400431	0.813971	-0.0519985	0.759875	-0.0369576	0.828082	-0.208376	0.215851	0.145692	0.389569	-0.085295	0.615711	-0.12282	0.468948
Phyllobacteriaceae_ID1123592	-0.0741054	0.662913	-0.178721	0.289895	-0.250447	0.134897	-0.252654	0.13138	-0.258538	0.122335	-0.0438937	0.796441	0.280874	0.0921931	-0.242108	0.148817	-0.0423333	0.803534
Hyphomicrobiaceae_ID245273	0.0736473	0.664875	0.0764771	0.652793	-0.0614776	0.717755	-0.0561961	0.741131	-0.0710171	0.67618	-0.100509	0.553922	-0.286045	0.0861085	0.239295	0.153743	0.194713	0.248158
Blastococcus_aggregatus_ID11427	-0.0735747	0.665186	-0.0095405	0.955308	0.0385464	0.820809	-0.158572	0.348554	0.0287617	0.865812	0.24765	0.139455	0.163742	0.332857	-0.144178	0.394568	-0.0742234	0.662409
Agrococcus_jenensis_ID1142257	0.072893	0.66811	0.233057	0.165083	0.00662003	0.968981	-0.187346	0.266854	-0.00263308	0.98766	0.0342382	0.840563	0.0240691	0.887552	-0.038364	0.821643	0.0606004	0.72162
Acremonium_sp_OTU24332	-0.0727074	0.668906	0.246593	0.141207	0.342504	0.037978	0.211587	0.2087	0.360953	0.0281762	0.185135	0.272643	-0.189855	0.260387	0.292528	0.078923	-0.0613584	0.71828
Gemmataceae_ID214815	0.0724857	0.669859	0.195672	0.245791	0.161453	0.339753	0.244451	0.144805	0.175004	0.300204	-0.0980022	0.563902	-0.243062	0.147174	0.209483	0.213367	0.0127865	0.940127
Nocardioidaceae_ID3936243	-0.0718435	0.67262	0.299065	0.0721601	0.135809	0.422863	-0.0489265	0.773679	0.143329	0.39739	0.257269	0.124245	0.0680329	0.689091	-0.125324	0.459864	-0.0349713	0.837194
Acidimicrobiales_ID1138680	-0.071593	0.673699	-0.182243	0.280336	-0.372479	0.023188	-0.347202	0.0352516	-0.392971	0.0161286	-0.31422	0.0582239	0.136559	0.420281	-0.142319	0.400756	0.0771596	0.649892
Methylocystaceae_sp_ID593232	0.0702254	0.679597	0.165666	0.327129	0.200799	0.23339	0.00662801	0.968944	0.205357	0.222726	0.01008	0.952784	-0.0730405	0.667477	-0.0346794	0.838535	0.120784	0.476404
X.Entotheonellaceae._ID830015	-0.0695655	0.682449	-0.0847403	0.618017	-0.129634	0.44445	0.109115	0.520314	-0.144122	0.394753	-0.108445	0.522891	-0.00640342	0.969996	0.106249	0.531392	-0.103996	0.540183
Tremellomycetes_sp_OTU1673	0.0694999	0.682733	0.156147	0.356068	0.158887	0.347585	-0.0399749	0.814282	0.140207	0.407856	-0.0875172	0.606507	-0.393719	0.0159096	0.216084	0.198963	0.340042	0.0394738
Sordariomycetes_OTU850	-0.069147	0.684261	-0.34431	0.0369101	-0.591023	0.000117365	-0.185389	0.271972	-0.594465	0.000104601	-0.169665	0.315422	0.217402	0.196171	-0.294927	0.0763868	-0.0827406	0.626362
TK17_ID1118355	-0.0689055	0.685307	-0.149036	0.378662	-0.0342324	0.84059	-0.0855406	0.614691	-0.0484716	0.775729	0.0210371	0.901644	0.131482	0.437925	-0.0252759	0.881953	-0.0123413	0.942208
Ascomycota_OTU1426	-0.0685169	0.686991	-0.22745	0.17578	0.159145	0.346793	0.0806452	0.635155	0.161003	0.341117	0.226101	0.178427	0.340683	0.0390798	-0.196302	0.244244	-0.347558	0.0350517
Armatimonadaceae_ID1112858	0.0680369	0.689074	-0.00173365	0.991875	0.211104	0.209765	0.0269029	0.874413	0.209787	0.212688	0.341587	0.0385297	-0.0250882	0.882823	0.128669	0.447875	-0.0644078	0.704893
Rhizobiales_ID545515	0.0674545	0.691604	0.281699	0.0912015	0.152753	0.366748	-0.280968	0.0920796	0.132435	0.434584	-0.0925937	0.585707	-0.400765	0.0139673	0.3622	0.0275972	0.331134	0.0452895
Phyllobacteriaceae_ID223684	-0.0671051	0.693124	0.10765	0.52596	-0.0338023	0.842567	-0.125921	0.457712	-0.0407361	0.810809	0.248553	0.137971	-0.0816353	0.630994	0.0377875	0.824281	0.0829424	0.625518
Rhodospirillaceae_ID256400	-0.0670369	0.69342	-0.142839	0.399021	-0.425916	0.0085806	-0.22786	0.174982	-0.450401	0.00515276	-0.366798	0.0255461	-0.0300741	0.859748	-0.0287239	0.865987	0.208064	0.216554
Geodermatophilaceae_ID364805	-0.0664969	0.695771	0.18357	0.276787	0.145884	0.38894	-0.12543	0.45948	0.144725	0.392757	0.305047	0.0663764	0.0354581	0.834959	0.00260895	0.987773	-0.0683072	0.687901
Rhodobacteraceae_ID4442734	-0.0662171	0.69699	-0.0648949	0.702762	-0.55557	0.000357595	-0.182018	0.28094	-0.56262	0.000289414	-0.0800267	0.637761	0.146773	0.386025	-0.240033	0.152439	0.054936	0.746743
Rhodospirillaceae_ID813522	0.0661379	0.697336	-0.000805005	0.996227	0.00239249	0.988787	-0.0889495	0.600607	0.00250957	0.988239	0.0447252	0.792669	0.211138	0.209688	-0.0569871	0.737615	-0.132692	0.433685
Dothideomycetes_OTU824	0.0658805	0.698458	-0.0270551	0.873708	0.259934	0.120258	0.0312275	0.854426	0.254923	0.127834	0.256705	0.1251	0.0434055	0.798659	-0.0279378	0.869622	0.0575543	0.735097
Kaistobacter_sp_ID989109	-0.0655457	0.699919	0.133366	0.431332	0.250701	0.134489	-0.196005	0.244971	0.244668	0.144437	0.39852	0.0145631	0.0147391	0.931004	-0.0191371	0.910489	0.00855822	0.959906
Sporobolomyces_sp_OTU985	-0.0641686	0.70594	0.121683	0.473106	-0.0155426	0.927252	-0.0776884	0.647648	-0.0254214	0.881279	-0.164583	0.330346	-0.0571002	0.737112	-0.0558853	0.742513	0.0768424	0.65124
Arthrobotrys_oligospora_OTU553	0.0641263	0.706125	0.0780002	0.646326	-0.0488659	0.773952	0.106228	0.531477	-0.0408764	0.810169	0.0573873	0.735838	0.0374055	0.82603	-0.0476737	0.779329	-0.194949	0.247574
Afifella_sp_ID4427329	0.0634618	0.709036	-0.101488	0.550051	-0.0926899	0.585316	-0.0957052	0.573117	-0.107999	0.524614	-0.0582805	0.731876	0.048057	0.777599	0.0550579	0.746199	0.016019	0.925029
Afifella_sp_ID1128503	0.0633534	0.709512	0.0583398	0.731614	0.162431	0.336794	0.00718848	0.966319	0.155116	0.359292	0.00053741	0.997481	-0.0228287	0.893313	0.185483	0.271725	-0.00665837	0.968801
Ellin6075_ID4456633	0.0630946	0.710647	0.172075	0.308493	0.416101	0.0104218	-0.0258727	0.879186	0.404065	0.0131289	0.163658	0.333109	-0.0280723	0.869	0.100343	0.55458	-0.0569807	0.737643
C111_ID894047	-0.0630713	0.71075	-0.0351661	0.8363	0.16011	0.343838	0.0136562	0.936062	0.15435	0.361699	0.168984	0.317395	0.217668	0.195609	-0.138657	0.413111	-0.208282	0.216062
Aeromicrobium_sp_ID140401	0.0626798	0.712468	0.145803	0.389206	0.189507	0.261277	-0.26139	0.118121	0.160456	0.342783	0.0817949	0.630325	-0.0455657	0.78886	0.0879192	0.604849	0.196896	0.242789
Cellulomonas_xylanilytica_ID4340498	-0.0624898	0.713303	-0.122709	0.469353	-0.114953	0.4981	-0.25208	0.132287	-0.127268	0.452876	0.207199	0.218513	0.288067	0.0838155	-0.284015	0.0884595	-0.0681488	0.688588
Beijerinckiaceae_ID238412	-0.0620373	0.715292	-0.0193824	0.909347	0.2078	0.217151	-0.0472855	0.781082	0.201093	0.232691	0.311263	0.0607597	0.187953	0.265279	-0.155187	0.359068	-0.220959	0.188771
Sphingomonas_sp_ID2406507	-0.0615078	0.717622	0.0565928	0.739367	0.227283	0.176107	-0.254996	0.127722	0.195305	0.246694	0.319812	0.0536581	0.0277364	0.870555	-0.00762125	0.964292	0.0695908	0.68234
Acidimicrobiales_ID4332126	-0.0614814	0.717738	-0.172943	0.306022	-0.0152161	0.928777	-0.120821	0.476269	-0.0174748	0.918237	0.114356	0.500347	0.283351	0.0892389	-0.197856	0.240454	-0.159765	0.344891
Rhodobacteraceae_ID516831	-0.0609674	0.720003	-0.0630429	0.710874	-0.453468	0.00482133	-0.208485	0.215606	-0.453008	0.00486977	-0.130365	0.441862	-0.040545	0.81168	-0.021712	0.898505	0.155223	0.358958
Sphingomonadales_ID519510	-0.060597	0.721635	0.300419	0.0708174	0.322946	0.0512266	0.207614	0.217572	0.344908	0.0365623	-0.095204	0.575137	-0.180152	0.285985	0.190525	0.258677	-0.000715362	0.996647
Sphingomonas_sp_ID1131157	-0.0605096	0.722021	0.07627	0.653675	0.225722	0.179175	-0.199539	0.236395	0.213396	0.204743	0.257718	0.123566	0.00225909	0.989412	0.104988	0.536303	0.0395935	0.816023
S085_ID565406	-0.0601044	0.723809	-0.20015	0.234934	-0.504077	0.00146788	-0.120524	0.477362	-0.507489	0.00134581	-0.370909	0.0238206	0.109675	0.51816	-0.156272	0.355677	0.0821674	0.628763
Pedomicrobium_sp_ID4433035	0.0596679	0.725737	0.0562408	0.740932	-0.026647	0.875598	0.0162804	0.923809	-0.034848	0.837761	-0.268438	0.108177	-0.189881	0.260319	0.180224	0.285789	0.0975359	0.565767
Rhodoplanes_sp_ID3984866	0.0585151	0.730837	0.168902	0.317634	0.243327	0.14672	0.179578	0.287549	0.249165	0.136972	-0.122355	0.470645	-0.263868	0.114549	0.261368	0.118152	0.0799816	0.637951
Bradyrhizobiaceae_ID4419107	-0.0580243	0.733012	-0.103762	0.541099	-0.111043	0.512922	-0.205406	0.222613	-0.119623	0.480685	0.288417	0.0834232	0.335496	0.0423608	-0.28559	0.0866314	-0.135995	0.422222
Streptomyces_sp_ID4387303	0.0577195	0.734364	-0.0456716	0.78838	-0.468354	0.00346119	-0.367225	0.0253624	-0.480546	0.00260926	-0.0376504	0.824909	0.173269	0.305098	-0.370596	0.0239487	0.163791	0.332709
Acidimicrobiales_ID250987	0.057467	0.735484	0.0656961	0.699263	0.154593	0.360934	0.0555751	0.743895	0.163892	0.332409	0.157849	0.350785	0.0586142	0.730399	0.00177978	0.991659	-0.156265	0.3557
Rhodoplanes_sp_ID723100	0.0570307	0.737421	0.284596	0.0877818	0.189638	0.260942	0.218564	0.193732	0.201729	0.231186	0.110898	0.513478	-0.325317	0.0494469	0.313855	0.0585318	0.0606006	0.72162
Trichoderma_sp_OTU47978	-0.0570252	0.737446	-0.0859271	0.613087	0.0534972	0.753166	0.227051	0.17656	0.0678264	0.689988	-0.264452	0.11372	0.0305416	0.85759	-0.0926779	0.585365	-0.0995235	0.557837
Acidimicrobiales_ID1822603	-0.0570068	0.737527	-0.0661333	0.697356	-0.00717467	0.966384	-0.189623	0.260979	-0.0175873	0.917713	0.123421	0.466758	0.215113	0.201038	-0.150098	0.375233	-0.0956591	0.573303
Geodermatophilus_sp_ID4299608	-0.0567056	0.738865	-0.118563	0.484609	-0.0663452	0.696432	-0.131156	0.439071	-0.0771657	0.649866	0.160785	0.341779	0.313509	0.0588253	-0.212251	0.207241	-0.202992	0.228217
Skermanella_sp_ID4364838	0.0566989	0.738895	0.141991	0.401853	0.151254	0.371525	-0.257235	0.124296	0.137537	0.416929	0.307345	0.0642538	0.0421365	0.804429	-0.0871217	0.608141	0.114065	0.501445
Pleosporaceae_OTU1623	-0.056545	0.739579	-0.1357	0.423238	0.164825	0.329624	-0.0759996	0.654826	0.169312	0.316444	0.163319	0.334125	0.239854	0.152754	-0.212238	0.207269	-0.139151	0.41143
WD2101_ID1140307	0.0558889	0.742498	0.310052	0.0618233	0.54495	0.00048754	0.0720153	0.671881	0.549705	0.000424901	0.178608	0.290204	-0.393363	0.0160134	0.473797	0.00305485	0.162533	0.336488
Acidimicrobiales_ID800841	0.0549705	0.746589	0.0138268	0.935265	0.0470491	0.78215	-0.151031	0.372239	0.0176107	0.917604	0.0168118	0.921329	-0.143756	0.395969	0.113248	0.504536	0.231126	0.168714
Hyphomicrobiaceae_ID510987	-0.0549533	0.746666	-0.14259	0.399851	-0.421459	0.00937894	-0.17989	0.286697	-0.432671	0.00748159	-0.254467	0.128541	0.121976	0.472032	-0.186016	0.270326	0.0872625	0.607559
Streptomyces_sp_ID4426193	0.0540708	0.750604	-0.0802747	0.636715	-0.0124164	0.941857	-0.129248	0.445817	-0.0240921	0.887446	0.071228	0.675271	0.234638	0.162154	-0.222977	0.184661	0.0127314	0.940384
Cellulomonas_sp_ID4298361	-0.0535013	0.753148	-0.0283713	0.867617	-0.145104	0.391509	-0.176892	0.29494	-0.15138	0.371121	0.159703	0.345081	0.271451	0.104125	-0.271088	0.104606	-0.119704	0.480384
Micromonosporaceae_ID261980	-0.0529043	0.755818	-0.0244401	0.885831	-0.203263	0.227582	0.0797112	0.639091	-0.19824	0.239525	0.15442	0.361478	-0.0214799	0.899584	0.00688305	0.967749	-0.124488	0.462884
Microbacteriaceae_ID4341734	0.0519032	0.760302	-0.0208298	0.902608	-0.0547512	0.747567	-0.230211	0.170453	-0.0678878	0.689721	0.113356	0.504127	0.235571	0.160443	-0.23497	0.161543	-0.0201918	0.905578
Citricoccus_alkalitolerans_ID191359	-0.051407	0.762527	-0.0123913	0.941974	-0.0492035	0.772432	-0.239446	0.153475	-0.0600096	0.724228	0.106484	0.53048	0.23983	0.152797	-0.28652	0.0855652	-0.0233452	0.890914
Kaistobacter_sp_ID706728	0.050726	0.765584	0.186841	0.268171	0.504022	0.00146995	-0.252598	0.131468	0.476862	0.00284487	0.129974	0.443245	-0.113153	0.504898	0.136452	0.420649	0.163575	0.333356
Articulospora_sp_OTU1440	-0.0507188	0.765617	0.132998	0.432616	0.578781	0.000174948	0.0441573	0.795245	0.57465	0.000199469	0.363815	0.0268619	-0.0497813	0.769831	0.147609	0.383294	-0.0269593	0.874152
Kineosporiaceae_ID190663	-0.05065	0.765926	-0.256912	0.124785	-0.185938	0.27053	-0.174044	0.302905	-0.18569	0.271182	0.0704836	0.678482	0.35333	0.0319379	-0.294262	0.0770836	-0.276493	0.0976026
Mortierella_oligospora_OTU684	0.0504776	0.7667	0.267375	0.109635	0.157852	0.350773	0.0861976	0.611966	0.17047	0.313096	0.308927	0.0628247	0.0999567	0.556115	-0.277027	0.0969311	-0.0283968	0.867499
Mortierella_capitata_OTU1666	-0.050096	0.768415	-0.188907	0.262817	-0.150717	0.373244	0.171095	0.311298	-0.157363	0.352287	-0.339108	0.0400532	0.193694	0.250691	-0.169756	0.315156	-0.0971461	0.567328
Armatimonadaceae_ID4352056	0.0498002	0.769746	-0.11894	0.483211	0.0599048	0.724691	0.0125719	0.94113	0.0573445	0.736027	0.264615	0.113488	0.159303	0.346306	-0.0613157	0.718468	-0.168398	0.319101
Microbispora_rosea_ID774561	-0.0494175	0.771468	-0.193715	0.250637	-0.300084	0.0711473	-0.171188	0.311032	-0.312861	0.0593787	-0.0894257	0.598651	0.407498	0.0123022	-0.444392	0.00585974	-0.124918	0.461328
Acidimicrobiales_ID1140357	-0.0491577	0.772638	-0.247864	0.139102	0.0827028	0.62652	-0.0609146	0.720235	0.0790476	0.641893	0.0517716	0.760892	0.300832	0.0704119	-0.199169	0.237284	-0.188005	0.265145
Planctomyces_sp_ID545919	-0.0490174	0.77327	-0.0891329	0.599853	-0.238893	0.154456	0.155605	0.357762	-0.226166	0.178298	-0.180055	0.286249	-0.0539937	0.750948	-0.027414	0.872046	0.051729	0.761083
Afifella_sp_ID4360814	-0.0490159	0.773276	-0.207018	0.218925	0.0300278	0.859962	-0.136011	0.422167	0.0194065	0.909235	0.159309	0.346289	0.266037	0.11149	-0.175892	0.297719	-0.134362	0.427867
Phycisphaerales_ID846616	0.0488709	0.77393	0.251761	0.132795	0.173056	0.305701	0.14598	0.388623	0.175446	0.298966	0.0408871	0.810121	-0.424571	0.00881529	0.339228	0.0399785	0.175089	0.299966
Stagonospora_sp_OTU1124	0.0483154	0.776434	0.245858	0.142434	0.352267	0.0324935	0.0840164	0.621033	0.365915	0.02593	0.48384	0.00241321	-0.232378	0.166353	0.328625	0.0470464	0.0680656	0.688949
C111_ID241220	0.0469652	0.782529	0.3975	0.0148409	0.167849	0.320705	-0.143737	0.396032	0.146362	0.387371	0.164141	0.331664	-0.290365	0.0812664	0.191518	0.256157	0.264941	0.113029
Cellulomonas_sp_ID1831095	0.046711	0.783678	0.0115274	0.946013	0.0123456	0.942187	-0.235166	0.161185	0.00309847	0.985479	0.301893	0.0693783	0.196862	0.242873	-0.228864	0.173037	-0.0170921	0.920022
Nocardioidaceae_ID1088254	0.046679	0.783822	0.287864	0.0840433	0.194169	0.249507	-0.0933581	0.582603	0.197673	0.240899	0.26673	0.110526	-0.0510872	0.763962	-0.0416795	0.80651	0.0896705	0.597646
C111_ID222755	0.0465152	0.784563	0.370185	0.0241174	0.325952	0.0489787	0.0427309	0.801725	0.318425	0.0547624	0.0874856	0.606638	-0.096357	0.570495	0.0785571	0.643968	0.0281239	0.868761
Ellin329_ID156154	0.04631	0.785491	0.147651	0.383158	0.2177	0.195542	0.0926989	0.585279	0.211041	0.209903	0.158124	0.349933	-0.194363	0.249026	0.227193	0.176283	0.0629241	0.711396
Nostoc_sp_ID221674	-0.0462295	0.785855	0.00383859	0.982011	0.171126	0.31121	-0.0879266	0.604818	0.176195	0.296876	-0.0164448	0.923042	-0.0194044	0.909244	0.116275	0.493137	-0.0295614	0.862116
Afifella_sp_ID4360812	-0.0456707	0.788385	-0.0219009	0.897626	0.126235	0.456582	-0.228751	0.173255	0.112242	0.508355	0.23793	0.156174	0.0679037	0.689652	0.0486224	0.775049	-0.0118562	0.944476
Nostocaceae_ID4242238	0.0455193	0.78907	0.00653924	0.969359	0.406216	0.0126056	-0.129298	0.44564	0.390504	0.0168686	0.0942528	0.578979	-0.121244	0.474714	0.246131	0.141977	0.0140498	0.934224
Rubellimicrobium_sp_ID1108982	-0.0454815	0.789241	-0.0351462	0.836391	0.166209	0.325523	-0.0790117	0.642045	0.158027	0.350234	0.197495	0.24133	0.107433	0.526802	0.0174891	0.918171	-0.0744536	0.661424
Sphingomonadaceae_ID4347475	-0.045088	0.791024	0.138728	0.412868	-0.00553573	0.97406	-0.294649	0.0766774	-0.0308617	0.856113	0.294645	0.076681	-0.0345257	0.839241	0.0322715	0.849614	0.149374	0.377567
Exophiala_lecanii_corni_OTU198084	0.0444321	0.793998	0.377634	0.0212071	0.318086	0.0550358	-0.11605	0.493981	0.302915	0.0683938	0.387791	0.017715	-0.147248	0.38447	0.0372521	0.826733	0.19594	0.245131
Phyllobacteriaceae_ID4449185	-0.0440315	0.795816	-0.162134	0.337692	-0.285902	0.0862726	-0.216686	0.197684	-0.302756	0.0685463	0.0209365	0.902112	0.164974	0.329181	-0.169607	0.31559	0.0777957	0.647193
Stramenopiles_ID2345806	0.043749	0.797098	0.154628	0.360826	0.474526	0.00300374	-0.0901495	0.595682	0.456186	0.00454305	0.21696	0.197103	-0.0677025	0.690526	0.186289	0.269612	0.0628565	0.711693
Micromonosporaceae_ID582813	0.043721	0.797226	0.0570635	0.737275	0.354669	0.0312486	-0.0678654	0.689819	0.340773	0.0390247	0.188182	0.264688	-0.122407	0.470457	0.214365	0.202646	0.0990794	0.559604
Phormidium_sp_ID278371	-0.0435431	0.798033	-0.0451405	0.790786	0.159383	0.346062	0.0297973	0.861026	0.147046	0.385132	0.0229932	0.892549	0.0768857	0.651056	0.0598	0.725154	-0.0795553	0.639749
Geodermatophilus_obscurus_ID704830	-0.0435063	0.798201	-0.0664186	0.696112	0.0103559	0.951493	-0.217138	0.196728	-0.00130805	0.99387	0.26923	0.1071	0.262412	0.116638	-0.206418	0.220293	-0.138917	0.412226
Sporichthyaceae_ID869089	-0.0428789	0.801052	-0.209939	0.212349	-0.0407473	0.810758	-0.0147748	0.930837	-0.0351938	0.836173	0.0953557	0.574525	0.312185	0.0599599	-0.197608	0.241055	-0.195433	0.246379
Pseudonocardiaceae_ID167531	0.0427995	0.801413	0.0570767	0.737217	-0.299864	0.0713652	-0.128872	0.447154	-0.307409	0.0641957	-0.0532654	0.754203	0.183177	0.277835	-0.202871	0.228499	0.0447266	0.792663
Micrococcaceae_ID4401816	0.0426749	0.80198	0.0330031	0.846244	0.0595665	0.726186	-0.149875	0.375953	0.0483785	0.776149	-0.120327	0.478086	0.141645	0.403016	-0.117068	0.490174	-0.106619	0.529955
Rhizobiaceae_ID2675752	-0.0406569	0.81117	0.01348	0.936886	-0.159161	0.346744	0.233698	0.16389	-0.147825	0.382591	-0.252891	0.131007	0.0207543	0.90296	-0.0694972	0.682745	-0.0989089	0.560283
Helotiales_OTU1310	0.0402425	0.81306	0.0763003	0.653545	0.379529	0.0205153	0.0884224	0.602776	0.373217	0.0228953	0.219597	0.191581	-0.0264031	0.876728	0.113856	0.502237	0.00884084	0.958583
Rhizobiales_ID892323	0.0400242	0.814057	0.150673	0.373385	-0.107687	0.525818	0.170339	0.313473	-0.0998516	0.556533	0.183552	0.276836	0.00118589	0.994442	-0.0494515	0.771315	0.0394901	0.816496
Rhodoplanes_sp_ID616682	0.0381718	0.822522	0.282213	0.0905867	0.106367	0.530936	-0.101581	0.549682	0.111614	0.510746	0.178134	0.291508	0.0370371	0.827718	-0.059473	0.726599	0.00296771	0.986092
Micromonosporaceae_ID815724	-0.0380439	0.823107	0.13859	0.413336	0.263063	0.1157	-0.171038	0.311462	0.243704	0.146076	0.288118	0.0837586	-0.0602573	0.723134	0.0707993	0.677119	0.0208445	0.90254
Pseudonocardia_sp_ID114587	0.0366839	0.829336	0.158499	0.348777	0.268698	0.107823	0.0656823	0.699323	0.277391	0.0964744	0.561179	0.000302313	0.0324375	0.848849	-0.0391158	0.818205	-0.165169	0.328603
Sphingomonadaceae_ID4301050	-0.0366428	0.829524	0.177997	0.291884	0.0424875	0.802832	-0.284553	0.087831	0.0249079	0.88366	0.218729	0.193386	0.0137587	0.935583	0.0297711	0.861148	0.0869411	0.608888
Pseudonocardia_sp_ID244494	0.0364987	0.830185	0.194208	0.24941	0.209724	0.212828	-0.312374	0.0597966	0.189879	0.260324	0.425111	0.00872032	0.0278928	0.869831	-0.0299544	0.860301	0.0337139	0.842974
WD2101_ID912714	0.036006	0.832445	0.178099	0.291604	0.411175	0.011466	-0.0252121	0.882249	0.413136	0.0110402	0.269373	0.106907	0.057397	0.735795	-0.139342	0.410783	0.0244293	0.885881
Actinosynnemataceae_ID516561	0.0352813	0.835771	0.0797083	0.639104	-0.0244277	0.885888	0.0452347	0.790359	-0.0210509	0.90158	0.38076	0.020076	0.187804	0.265665	-0.264719	0.113342	-0.0745065	0.661198
Ca_Solibacter_sp_ID545650	0.0342376	0.840566	0.0820443	0.629279	-0.0668409	0.694273	-0.0576035	0.734878	-0.0707515	0.677326	-0.241264	0.150283	-0.162049	0.337948	0.119064	0.482752	0.154844	0.360145
Acidimicrobiales_ID656652	-0.0338643	0.842282	-0.0904557	0.594429	0.0487006	0.774697	-0.136641	0.42	0.0345382	0.839184	0.103169	0.543429	0.243926	0.145697	-0.222183	0.186271	-0.0457436	0.788054
Mortierellales_sp_OTU246	-0.0336049	0.843475	-0.12424	0.463783	-0.287526	0.0844245	0.178691	0.289977	-0.287124	0.0848785	0.0267275	0.875225	0.271818	0.103639	-0.271378	0.104221	-0.183631	0.276625
Nostoc_sp_ID81294	-0.0331625	0.845511	-0.0195809	0.908422	0.187699	0.26594	-0.180563	0.284869	0.168253	0.319526	0.0498982	0.769305	-0.00661335	0.969012	0.122819	0.46895	-0.000944765	0.995572
Chalastospora_ellipsoidea_OTU46352	-0.0330347	0.846099	-0.264846	0.113162	-0.359396	0.0289132	0.0124733	0.941591	-0.340287	0.0393227	-0.0970119	0.567866	0.346006	0.03593	-0.35158	0.0328571	-0.214879	0.20154
Leptolyngbya_sp_ID627615	-0.0325967	0.848116	-0.0326577	0.847835	0.248952	0.137319	-0.0686386	0.686463	0.238604	0.15497	0.191511	0.256172	-0.0021939	0.989718	0.0688086	0.685727	-0.0283212	0.867849
Micromonosporaceae_ID249571	-0.0325451	0.848353	-0.0713456	0.674764	0.191253	0.256826	-0.00386129	0.981905	0.185888	0.270663	0.164226	0.331411	0.102598	0.545674	-0.0084213	0.960547	-0.0852805	0.615771
Nocardioidaceae_ID651004	0.0322763	0.849591	0.188795	0.263107	-0.153803	0.363424	0.0634397	0.709134	-0.14621	0.387867	0.132325	0.434967	0.0357778	0.833492	-0.086154	0.612147	-0.0424787	0.802872
Acidimicrobiales_ID154804	0.032153	0.850159	0.259836	0.120402	-0.0837899	0.621978	-0.0154461	0.927703	-0.0771061	0.650119	0.0092334	0.956746	-0.083625	0.622666	0.00438883	0.979433	0.130479	0.441461
Actinoplanes_sp_ID17991	-0.0318846	0.851396	0.106603	0.530017	0.278961	0.0945268	-0.0636897	0.708038	0.268541	0.108036	0.269567	0.106644	-0.0258509	0.879287	0.0817414	0.630549	-0.0110106	0.948431
Balneimonas_sp_ID835594	-0.0318603	0.851508	0.00899462	0.957863	0.203424	0.227206	-0.215969	0.199208	0.186298	0.269587	0.279775	0.0935278	0.179891	0.286694	-0.147683	0.383054	-0.0335209	0.843862
Rhodospirillaceae_ID4382179	-0.0313197	0.854001	-0.165971	0.326228	-0.431908	0.00759936	-0.147447	0.383822	-0.438315	0.00665816	-0.222077	0.186486	0.255656	0.126705	-0.329514	0.0464178	0.00617468	0.971067
Devosia_sp_ID4095276	-0.0309912	0.855516	0.132975	0.432695	0.0838446	0.621749	-0.217806	0.19532	0.0763237	0.653446	-0.19224	0.254334	-0.0525816	0.757262	0.108368	0.523189	0.0993473	0.558538
Acidimicrobiales_ID257150	0.0308504	0.856165	0.116806	0.491152	0.284946	0.0873748	-0.0804966	0.635781	0.279034	0.0944367	0.249746	0.136029	-0.0753226	0.657712	0.153271	0.365104	-0.00107433	0.994965
Rhodoplanes_sp_ID541612	-0.0304374	0.858071	-0.127958	0.450407	-0.27623	0.0979345	-0.145721	0.389475	-0.300696	0.070545	-0.306314	0.0651997	0.0182779	0.914493	-0.00047475	0.997775	0.183253	0.277632
Pseudanabaenaceae_ID818188	0.0295272	0.862274	-0.0148194	0.930629	0.269712	0.106448	0.0951431	0.575382	0.287011	0.0850065	0.0815911	0.63118	-0.0144852	0.93219	0.160984	0.341177	-0.104524	0.538117
Rhizobiales_ID4451937	-0.0293038	0.863306	0.133841	0.429679	0.218819	0.193199	0.154028	0.362712	0.229558	0.171703	-0.0944653	0.578119	-0.248793	0.137578	0.256165	0.125924	0.0602019	0.723379
Rhodospirillales_ID4456499	0.0290387	0.864531	0.19976	0.235866	0.0153736	0.928041	-0.152217	0.368453	0.000178582	0.999163	0.279989	0.0932672	-0.160936	0.34132	0.0786271	0.643671	0.214146	0.203119
Rhodospirillales_ID4398706	0.0289326	0.865022	-0.0497449	0.769995	0.085542	0.614685	-0.0299603	0.860274	0.0924922	0.58612	0.198207	0.239603	0.202512	0.229342	-0.179191	0.288606	-0.0949498	0.576162
WD2101_ID216375	-0.0280952	0.868894	0.141433	0.403727	0.467819	0.00350352	0.0299103	0.860505	0.470143	0.00332269	0.372011	0.0233752	-0.148245	0.381224	0.244462	0.144786	0.0224506	0.89507
Cellulomonas_sp_ID1109607	-0.0270645	0.873665	0.0091152	0.957299	-0.00388431	0.981797	-0.224034	0.182536	-0.00805924	0.962242	0.216247	0.198616	0.169259	0.316596	-0.15973	0.344998	-0.0298973	0.860565
Alternaria_sp_OTU2021	0.0268415	0.874697	-0.0638408	0.707376	-0.0427505	0.801636	-0.195175	0.247014	-0.0489191	0.773712	0.148432	0.380618	0.243002	0.147277	-0.283165	0.0894584	-0.0662624	0.696793
Roseomonas_sp_ID370301	-0.0267839	0.874964	0.0547553	0.747548	0.405627	0.0127472	-0.143432	0.397045	0.387171	0.0179137	0.285958	0.0862076	0.0161257	0.924531	0.103566	0.54187	-0.0222423	0.896039
Acetobacteraceae_ID946052	0.0266817	0.875438	-0.0202298	0.905401	0.0614103	0.718051	-0.225196	0.180216	0.0581541	0.732437	0.236591	0.158586	0.281363	0.0916041	-0.292786	0.0786476	-0.0993188	0.558651
Rhodospirillales_ID3387602	0.0265483	0.876055	0.0129438	0.939391	-0.217015	0.196988	-0.115726	0.495196	-0.23605	0.15957	-0.185793	0.270911	-0.149404	0.377471	0.0981799	0.563192	0.236438	0.158864
Erythrobacteraceae_ID4437895	-0.0262632	0.877376	-0.130189	0.442483	-0.0961805	0.571205	-0.230532	0.16984	-0.105795	0.533159	0.144482	0.393562	0.272838	0.102298	-0.271029	0.104684	-0.0236408	0.889541
Geodermatophilaceae_ID223418	-0.0255182	0.88083	0.0502955	0.767519	0.133104	0.432245	-0.120817	0.476282	0.123582	0.466174	0.297139	0.0741034	0.244325	0.14502	-0.211606	0.208658	-0.152925	0.366202
Alphaproteobacteria_ID161167	0.025429	0.881243	-0.101374	0.550499	-0.300329	0.0709063	-0.0703752	0.67895	-0.31768	0.0553634	-0.438126	0.00668439	-0.0654574	0.700305	0.0270606	0.873683	0.185646	0.271299
Acidimicrobiales_ID868209	0.0254044	0.881357	0.164778	0.329766	-0.0517129	0.761155	-0.0325838	0.848175	-0.0595763	0.726142	-0.338205	0.0406205	-0.205914	0.221446	0.144282	0.394223	0.251039	0.133946
Acidimicrobiales_ID4444941	0.0252481	0.882082	0.0926178	0.585609	-0.117016	0.490365	-0.0299032	0.860538	-0.130885	0.440027	-0.187035	0.267665	-0.230034	0.170791	0.132178	0.435485	0.202839	0.228575
Trichosphaeriales_OTU269	0.0251407	0.88258	-0.258221	0.12281	-0.372516	0.0231732	-0.0614747	0.717768	-0.3775	0.0212568	0.0979074	0.564281	0.312889	0.0593542	-0.377874	0.0211184	-0.0823675	0.627924
Afifella_sp_ID4342066	0.0250099	0.883187	-0.176605	0.295736	-0.20995	0.212325	-0.00717949	0.966361	-0.220331	0.190063	-0.115995	0.494185	0.151051	0.372174	-0.0851444	0.616337	-0.0807506	0.634712
Kaistobacter_sp_ID3937304	0.0249652	0.883394	0.0873864	0.607048	0.0785109	0.644163	-0.247755	0.139281	0.0610883	0.71947	0.110899	0.513473	0.182176	0.280516	-0.292171	0.0793066	0.0121292	0.943199
Caldilineaceae_ID532125	0.0242957	0.886501	-0.0626053	0.712796	-0.0756049	0.656508	-0.140216	0.407824	-0.0935569	0.581797	-0.0495742	0.770763	0.100147	0.555361	-0.0512684	0.763149	0.0255745	0.880569
Acidimicrobiales_ID727008	-0.0240691	0.887552	0.0750145	0.659027	0.346895	0.0354251	-0.086188	0.612005	0.347322	0.0351841	0.266605	0.1107	-0.0822603	0.628373	0.214738	0.201843	0.0223586	0.895498
WD2101_ID810371	-0.023335	0.890961	0.0886015	0.602038	0.356889	0.0301336	-0.111945	0.509483	0.35736	0.0299012	0.105894	0.532773	0.0181549	0.915067	0.0654999	0.700119	-0.074518	0.661149
Kaistobacter_sp_ID4447334	-0.0216871	0.89862	0.0297638	0.861181	0.224135	0.182333	-0.11548	0.496118	0.21746	0.196049	0.232978	0.16523	0.153207	0.36531	-0.047058	0.782109	-0.135813	0.422849
Afifella_sp_ID3077248	-0.0213779	0.900058	-0.170139	0.31405	0.226622	0.177401	0.0568717	0.738127	0.226331	0.177974	0.141243	0.404365	0.210995	0.210006	-0.0804432	0.636006	-0.184958	0.273109
WD2101_ID827709	0.021104	0.901332	0.275472	0.0988971	0.0544348	0.748979	-0.157688	0.351283	0.062787	0.711998	0.0745654	0.660946	-0.122659	0.469537	0.00416397	0.980486	0.128726	0.447672
A4b_ID4415783	0.0206989	0.903217	-0.00910514	0.957346	-0.131345	0.438407	0.0348191	0.837893	-0.12867	0.44787	-0.0293523	0.863082	-0.210842	0.210343	0.126674	0.455003	0.13875	0.412793
Acidimicrobiales_ID641189	-0.0206002	0.903677	-0.231578	0.167858	0.0551651	0.745722	-0.0745243	0.661121	0.0506038	0.766133	0.1796	0.28749	0.26004	0.120101	-0.117122	0.48997	-0.319187	0.0541532
Solibacterales_ID4389972	0.0203236	0.904964	0.196681	0.243315	0.462557	0.00394488	-0.0868087	0.609436	0.455789	0.00458283	0.274386	0.100289	-0.148091	0.381725	0.191961	0.255036	0.0614181	0.718017
Geodermatophilaceae_ID453616	-0.0191545	0.910408	0.232126	0.166827	0.178274	0.29112	-0.0785099	0.644167	0.170245	0.313746	0.234048	0.163243	0.11473	0.498939	-0.115086	0.4976	-0.0888652	0.600954
Ascobolaceae_OTU3608	-0.0184798	0.913552	0.0215105	0.899442	-0.0179623	0.915964	0.0137414	0.935664	-0.0164428	0.923051	0.245424	0.143162	0.155622	0.357707	-0.129661	0.444351	-0.0365163	0.830105
Rhodospirillales_ID992246	0.0181958	0.914876	0.177291	0.293833	0.15437	0.361636	-0.0876564	0.605933	0.155646	0.357632	0.560459	0.000308953	-0.018457	0.913659	-0.0327462	0.847427	-0.0183379	0.914213
Cellulomonas_sp_ID788268	-0.0181014	0.915316	-0.0547629	0.747515	0.0759804	0.654907	-0.103716	0.54128	0.072828	0.668389	0.107368	0.527052	0.198329	0.23931	-0.117696	0.48783	-0.159424	0.345936
Skermanella_sp_ID4311518	-0.0180983	0.91533	0.0020841	0.990233	-0.0632387	0.710015	-0.308068	0.0635974	-0.0783245	0.644952	0.298874	0.072351	0.18531	0.27218	-0.171451	0.310278	-0.0628454	0.711741
Hyphomonadaceae_ID837424	-0.0176463	0.917438	0.194424	0.248875	0.362594	0.0274165	-0.0518309	0.760626	0.33817	0.0406429	0.0811102	0.6332	-0.0680093	0.689194	0.0359699	0.83261	0.136495	0.420502
WD2101_ID4128584	-0.017077	0.920092	0.10439	0.538642	0.329373	0.0465171	-0.010436	0.951119	0.337389	0.0411383	0.420188	0.00961803	-0.0267748	0.875006	0.0794913	0.640019	-0.00975791	0.954291
Cryptococcus_sp_OTU1001341	0.0169424	0.92072	0.125437	0.459453	0.104994	0.536283	0.0316575	0.852443	0.112028	0.509169	0.139552	0.41007	-0.0266983	0.87536	-0.0883559	0.60305	0.054953	0.746667
Balneimonas_sp_ID2300392	0.0168863	0.920982	0.0419651	0.805209	0.145415	0.390482	-0.214369	0.202638	0.136357	0.420978	0.217415	0.196142	0.143312	0.397445	-0.15966	0.345214	-0.0146773	0.931293
Armatimonadaceae_ID4363651	0.014934	0.930094	0.0176639	0.917356	0.228655	0.17344	-0.102392	0.546483	0.225057	0.180493	0.336065	0.0419901	0.0866829	0.609956	-0.0388846	0.819262	-0.0589082	0.729097
WD2101_ID353649	0.0149232	0.930144	0.219167	0.192475	0.397175	0.0149304	-0.107002	0.52847	0.395755	0.0153265	0.397518	0.0148359	-0.0905643	0.593984	0.128797	0.447418	-0.0158906	0.925628
Malassezia_globosa_OTU256	-0.0147881	0.930775	-0.257869	0.123339	-0.397734	0.0147768	-0.375043	0.0221844	-0.424725	0.00878812	-0.185376	0.272009	0.104121	0.539695	-0.0770394	0.650403	0.0138498	0.935158
Arthrobotrys_sp_OTU285	-0.0145838	0.931729	0.132096	0.435773	-0.0370609	0.827608	-0.0639241	0.707011	-0.0514507	0.762331	0.0712267	0.675277	0	1	-0.0695334	0.682588	-0.0943762	0.578479
Ceratobasidiaceae__OTU41023	0.014464	0.932289	0.142643	0.399676	0.127717	0.451268	-0.232044	0.16698	0.0998746	0.556441	0.277561	0.0962625	0.0209693	0.901959	0.0102843	0.951828	0.0599695	0.724405
Actinomycetales_ID1110169	0.0143044	0.933034	-0.140088	0.408256	-0.398115	0.0146729	-0.212429	0.206852	-0.416999	0.0102405	0.0991793	0.559206	0.180411	0.285282	-0.285217	0.0870609	0.113592	0.503234
Rhodobacteraceae_ID4403131	0.0140312	0.93431	-0.174416	0.301858	-0.093451	0.582226	-0.121923	0.472225	-0.0969723	0.568025	0.160873	0.341513	0.287013	0.0850052	-0.244512	0.144702	-0.115435	0.496288
PAUC26f_ID4384238	-0.0138997	0.934925	-0.00789273	0.963021	-0.25167	0.13294	0.100852	0.552567	-0.240393	0.151806	-0.344099	0.0370335	-0.0949781	0.576048	-0.0438635	0.796579	0.144191	0.394527
Planctomyces_sp_ID4421888	0.0137393	0.935674	0.0662737	0.696744	-0.115378	0.496502	0.10107	0.551701	-0.10853	0.522565	-0.286022	0.0861352	-0.145353	0.390685	0.091871	0.588649	0.100072	0.555659
Kaistobacter_sp_ID4465158	0.0136522	0.936081	-0.023994	0.887901	0.220845	0.189005	0.0658145	0.698746	0.227646	0.175398	0.10624	0.531429	0.211189	0.209576	-0.195748	0.245603	-0.1771	0.294363
Actinoplanes_sp_ID39832	0.0131559	0.9384	-0.0422077	0.804105	0.246587	0.141217	-0.153079	0.365715	0.234112	0.163125	0.193624	0.250866	0.0950748	0.575658	0.0158677	0.925735	-0.054291	0.74962
Spizellomycetaceae_sp_OTU1293	0.0122883	0.942456	0.172718	0.306663	-0.00395737	0.981454	-0.184053	0.275505	-0.00402152	0.981154	0.184205	0.275102	-0.193663	0.250768	0.131375	0.438301	0.0836396	0.622605
Pseudonocardiaceae_ID3061713	0.0119821	0.943887	0.369207	0.0245233	0.119055	0.482785	-0.0966454	0.569337	0.105792	0.53317	0.32827	0.0472995	-0.436996	0.00684325	0.456929	0.00446944	0.300783	0.0704596
Thermomyces_lanuginosus_OTU1375	0.0119276	0.944142	0.347846	0.0348909	0.290426	0.0811996	-0.0196143	0.908267	0.304929	0.0664869	0.0127228	0.940424	-0.0915607	0.589914	0.199678	0.236063	0.0273286	0.872442
Micromonosporaceae_ID265094	0.0111402	0.947824	-0.0219483	0.897406	0.236561	0.158641	-0.0764801	0.65278	0.224639	0.181325	0.123806	0.465361	0.0683795	0.687587	0.024022	0.887771	-0.0602929	0.722978
Nectriaceae_uncl._OTU565	0.00993847	0.953446	0.102143	0.547464	0.0896422	0.597762	-0.095362	0.5745	0.092824	0.584771	0.231995	0.167073	0.0124659	0.941625	0.0432151	0.799524	-0.1338	0.429819
Nocardioidaceae_ID3319380	0.00974362	0.954358	0.37142	0.0236132	0.399793	0.0142226	-0.299576	0.0716504	0.377819	0.0211386	0.387884	0.0176856	-0.208807	0.214881	0.19919	0.237234	0.206523	0.220053
Chrysosporium_lobatum_OTU443	-0.00946169	0.955677	0.0785748	0.643893	0.268913	0.107529	0.236207	0.159283	0.295865	0.0754114	-0.0139245	0.934809	-0.191944	0.255079	0.168376	0.319164	-0.0277267	0.870599
Acidimicrobiales_ID4364514	0.00922858	0.956768	0.161064	0.340931	0.245101	0.143705	0.0612083	0.718941	0.240926	0.150873	0.336515	0.0416995	0.0280186	0.869249	-0.0733706	0.666061	-0.0827497	0.626324
Chaetothyriales_OTU1313	0.00909302	0.957403	0.107349	0.527128	0.560306	0.000310385	0.144698	0.392849	0.5595	0.000318005	0.373976	0.0225973	-0.191135	0.257126	0.1978	0.24059	-0.0460581	0.786631
Skermanella_sp_ID4322410	0.00884142	0.95858	0.0937707	0.58093	0.181228	0.283069	-0.172925	0.306073	0.167825	0.320775	0.39895	0.0144474	0.0364466	0.830424	-0.0835635	0.622923	0.0607843	0.720809
Actinomycetales_ID86480	0.00874007	0.959055	-0.0693127	0.683543	-0.337858	0.0408399	-0.0729398	0.667909	-0.332601	0.0442869	0.111172	0.512429	0.3351	0.04262	-0.419055	0.00983536	-0.192067	0.25477
Alphaproteobacteria_ID534845	-0.0085268	0.960053	-0.0745574	0.66098	-0.425446	0.00866204	-0.16651	0.324637	-0.435319	0.00708504	-0.349249	0.0341151	-0.015924	0.925472	-0.111824	0.509943	0.197267	0.241885
Acetobacteraceae_ID369436	-0.00781346	0.963393	-0.0747032	0.660357	0.0173358	0.918886	-0.178662	0.290054	0.0086895	0.959291	0.312118	0.060018	0.213994	0.203448	-0.204294	0.225182	-0.0811115	0.633194
Rhizobiaceae_ID614684	-0.00647213	0.969674	-0.127813	0.450927	-0.0960783	0.571616	0.15912	0.34687	-0.0839536	0.621295	-0.139789	0.409268	-0.054767	0.747496	0.162875	0.335457	-0.0761511	0.654181
Acetobacteraceae_ID88754	-0.00629978	0.970481	0.0115135	0.946078	0.143217	0.397761	-0.12384	0.465234	0.13907	0.411706	0.439487	0.00649729	0.134623	0.426964	-0.119401	0.481504	-0.0545228	0.748586
Micromonosporaceae_ID1137749	-0.0058414	0.972628	0.247633	0.139482	0.280282	0.0929111	-0.0389163	0.819117	0.285655	0.0865566	0.461902	0.00400301	-0.05513	0.745878	0.120953	0.475783	-0.146855	0.385756
Pseudonocardia_sp_ID918840	0.00578489	0.972893	0.340748	0.0390401	0.281971	0.0908756	0.0251207	0.882673	0.28581	0.0863777	0.418594	0.00992494	-0.177604	0.292969	0.110212	0.516101	0.0398386	0.814904
WD2101_ID555571	-0.00575356	0.973039	0.270748	0.10506	0.216404	0.198283	-0.313845	0.0585408	0.204531	0.224634	0.270601	0.105256	0.00106768	0.994996	-0.0734326	0.665795	0.114123	0.501227
Balneimonas_sp_ID4416927	-0.00521975	0.97554	0.198385	0.239175	0.303383	0.067947	-0.132043	0.435955	0.29194	0.0795557	0.390187	0.0169657	-0.0746377	0.660637	0.106064	0.532112	0.134176	0.428513
Acidimicrobiales_ID578659	0.00457159	0.978577	-0.159815	0.34474	-0.250581	0.134682	-0.0588001	0.729575	-0.249138	0.137016	-0.183986	0.275683	0.361372	0.0279809	-0.284613	0.0877619	-0.24131	0.150203
WD2101_ID250291	-0.00445692	0.979114	0.242957	0.147355	0.511938	0.0012001	-0.0166122	0.922261	0.511847	0.00120293	0.281772	0.0911134	-0.152586	0.367279	0.247723	0.139334	0.00744024	0.96514
Cryptococcus_randhawii_OTU492	0.00443502	0.979216	0.270361	0.105576	0.52154	0.000932153	-0.19504	0.247348	0.513256	0.00115969	0.418296	0.0099833	-0.25306	0.130739	0.137302	0.417734	0.18752	0.266404
Phoma_sp_OTU65469	0.00425934	0.980039	-0.0907198	0.593348	0.119007	0.482964	-0.0689383	0.685165	0.117637	0.488053	0.503102	0.00150451	0.174879	0.300557	-0.153152	0.365482	-0.0667221	0.69479
Myrothecium_sp_OTU823	-0.00387841	0.981824	-0.0780527	0.646103	0.326485	0.0485888	0.0678721	0.689789	0.328871	0.0468723	0.330935	0.0454272	0.0375278	0.82547	0.103549	0.541936	-0.156227	0.355819
C111_ID4312370	0.00221197	0.989633	0.250435	0.134917	0.257353	0.124118	0.135167	0.425079	0.251669	0.132942	0.14714	0.384825	-0.332106	0.0446231	0.291321	0.0802243	0.167539	0.321611
Capnodiales__OTU22763	-0.00196911	0.990771	0.361562	0.0278923	0.104563	0.537967	0.0423753	0.803343	0.118598	0.484479	0.412007	0.0112838	-0.118909	0.483325	0.00569058	0.973334	0.0935388	0.58187
Sebacinales_sp_OTU311210	0.00153104	0.992824	0.334178	0.0432292	0.323556	0.0507641	-0.000984239	0.995387	0.333128	0.0439312	0.0522448	0.758771	-0.190119	0.259712	0.25415	0.129034	0.0668296	0.694322
Amaricoccus_sp_ID518302	0.0013409	0.993716	0.0361409	0.831826	-0.192329	0.25411	-0.088973	0.600511	-0.209449	0.213442	-0.15675	0.35419	-0.184733	0.273705	0.144011	0.395124	0.189363	0.261647
Gemmataceae_ID568575	0.00110519	0.99482	0.0939378	0.580253	-0.00846498	0.960342	0.127334	0.452638	-0.00803954	0.962334	-0.0452919	0.7901	-0.0297054	0.861451	-0.0533509	0.75382	0.00225761	0.989419
Micrococcaceae_ID637253	-0.00059328	0.997219	-0.0574256	0.735668	-0.0997141	0.557079	-0.172645	0.306871	-0.099677	0.557226	0.125122	0.460594	0.258456	0.122457	-0.22095	0.188789	-0.0711838	0.675461
Agaricales_OTU15385	0.000542045	0.99746	0.263359	0.115276	0.533343	0.000676259	-0.0252051	0.882281	0.51781	0.00102919	0.211423	0.20906	-0.212262	0.207218	0.239593	0.153215	0.162902	0.335378
* Data filtered at a mean threshold of 10 sequences per sample. Nematode densities are referred to 100 cc soil. Significant values (P < 0.05, n. samples = 37) are indicated in bold on yellow background. Correlations calculated using R libraries psych and corr.test.
